# Supplementary material for: Key evolutionary events in the emergence of a globally disseminated, carbapenem resistant clone in the Escherichia coli ST410 lineage
Source: Commun Biol. 2019 Aug 29;2:322. doi: 10.1038/s42003-019-0569-1 (PMC6715731; doi:10.1038/s42003-019-0569-1)
Supplement: Supplementary file 3 — Supplementary Data 1 [file 42003_2019_569_MOESM3_ESM.xlsx]

## Sheet: 工作表1
Strain	ST	ST complex	SRA	carbapenemase	mcr	16S rRNA methylase	Aminoglycoside-modifying enzymes	β-lactamases	Quinolone	Fosfomycin	macrolide, lincosamide and streptogramin B	Phenicol	Sulphonamide	Tetracycline	Trimethoprim	Rifampicin	Bleomycin	Source	Hospital	Rcovery date	AMK	AZT	AZT/AVI	CAZ	CAZ/AVI	CIP	COL	GEN	IMP	MER	PIP/TAZ	SMZ/TMP	TIG
020001	ST410	23	SRR6942789	blaNDM-5				blaOXA-1						tet(A)			ble	blood	ZG	2016.12	8	8	2/4	>256	>256/4	256	2	1	16	64	>256/4	≤0.5/9.5	≤0.125
020004	ST448	448	SRR6942792	blaNDM-5			aac(3)-IId, aadA5, aph(3'')-Ib, aph(6)-Id	blaCTX-M-14, blaTEM-1		fosA3	mph(A)	floR		tet(B)	dfrA17		ble	sputum	ZG	2017.1	8	32	≤0.125/4	>256	>256/4	256	1	64	16	32	>256/4	64/1216	≤0.125
020005	ST359	101	SRR6942791	blaNDM-5		rmtB	aac(3)-IId, aph(3'')-Ib, aph(6)-Id, aadA2, aph(3')-Ia	blaTEM-1	oqxA, oqxB, qepA1		mph(A)			tet(A)	dfrA12		ble, bleO	bile	ZG	2017.1	>256	≤0.5	≤0.125/4	>256	>256/4	256	1	>256	8	64	>256/4	128/2432	0.25
020007	ST167	10	SRR6474927	blaNDM-5		rmtB	aadA5, aadA2	blaTEM-1			mph(A)		sul1	tet(A)	dfrA12, dfrA17		ble	urine	ZG	2016.10	>256	8	0.5/4	>256	>256/4	256	2	256	64	256	>256/4	128/2432	0.25
020016	ST167	10	SRR6942786	blaNDM-5		armA, rmtB	aadA5, aph(6)-Id, aph(3'')-Ib, aac(3)-IId	blaCTX-M-55, blaTEM-1	qepA1		mphE,mph(A), msrE	floR	sul1	tet(A)	dfrA1, dfrA17		ble	sputum	MS	2016.11	>256	>256	≤0.125/4	>256	>256/4	256	1	>256	16	128	>256/4	128/2432	0.25
020022	ST156	156	SRR6474926	blaNDM-5	mcr-1		aph(3'')-Ib, aph(6)-Id, aadA16	blaTEM-1, blaCTX-M-9		fosA3		floR	sul1	tet(A)	dfrA27	arr-3	ble	urine	YB	2016.12	8	16	≤0.125/4	>256	>256/4	256	8	>256	16	32	>256/4	128/2432	1
020023	ST617	10	SRR6442663	blaNDM-21		rmtB	aadA1, aph(3')-IIa	blaOXA-10, blaTEM-1, blaCTX-M-55				cmlA5, floR		tet(A)	dfrA14	arr-2	ble	urine	YB	2017.2	>256	>256	≤0.125/4	>256	>256/4	256	1	256	16	128	>256/4	128/2432	0.5
020026	ST410	23	SRR6942787	blaNDM-5			aadA5, aph(6)-Id, aph(3'')-Ib, aac(3)-IId	blaCMY-2, blaCTX-M-15, blaOXA-1, blaTEM-1			mph(A)		sul1	tet(B)	dfrA17		ble	sputum	LS	2017.2	4	>256	1/4	>256	>256/4	256	1	32	16	128	>256/4	128/2432	≤0.125
020028	ST3052	38	SRR6942782	blaNDM-5				blaCTX-M-15	qnrS1					tet(B)			ble	blood	WCH	2016.10	4	128	≤0.125/4	>256	>256/4	0.5	2	0.25	16	64	>256/4	≤0.5/9.5	≤0.125
020031	ST410	23	SRR7026311	blaNDM-5			aadA5, aph(6)-Id, aph(3'')-Ib, aac(3)-IId	blaCMY-2, blaOXA-1, blaTEM-1			mph(A)		sul1	tet(B)	dfrA17		ble	blood	WCH	2016.6	8	16	1/4	>256	>256/4	256	1	32	32	128	>256/4	128/2432	≤0.125
020032	ST410	23	SRR6942781	blaNDM-5			aadA5, aac(3)-IId	blaCMY-42, blaCTX-M-3			erm(B), mph(A)		sul1		dfrA17		ble	blood	WCH	2016.9	2	>256	8/4	>256	>256/4	256	≤0.5	8	32	128	>256/4	128/2432	≤0.125
020033	ST167	10	SRR6942788	blaNDM-5			aadA5, aph(3'')-Ib, aph(6)-Id, aac(3)-IIa	blaCMY-42, blaTEM-150			erm(B), mph(A)	floR	sul1	tet(A)	dfrA17		ble	blood	WCH	2016.8	4	64	2/4	>256	>256/4	256	1	16	16	128	>256/4	128/2432	0.5
020044	ST617	10	SRR7026293	blaNDM-5		rmtB	aac(3)-IId, aadA2, aph(6)-Id, aph(3')-Ia	blaTEM-1, blaCTX-M-65	qnrS1	fosA3	lnu(F), mph(A)	floR			dfrA14	arr-2	ble	pus	YB	2016.8	>256	>256	≤0.125/4	>256	>256/4	>256	1	>256	16	64	>256/4	128/2432	1
020048	ST7019	11	SRR7026291	blaNDM-5				blaTEM-1	oqxB, oqxA2			cmlA1, floR	sul3	tet(A)	dfrA12		ble, bleO	ascites	LE	2017.2	8	≤0.5	≤0.125/4	>256	>256/4	>256	1	1	16	32	>256/4	128/2432	0.25
020066	ST6823	196	SRR6942785	blaNDM-5			aph(4)-Ia, aac(3)-IVa	blaCTX-M-14, blaCMY-42, blaOXA-1	qnrS1, oqxB, oqxA2		mph(A)	catB3, floR	sul1		dfrA17	arr-3	ble	urine	MS	2017.2	8	>256	4/4	>256	>256/4	32	1	8	64	128	>256/4	128/2432	≤0.125
020068	ST101	101	SRR6474931	blaNDM-5	mcr-1		aph(6)-Id, aph(3'')-Ib, aph(3')-Ia, aadA2, aadA1, aac(3)-IVa, aph(4)-Ia	blaCTX-M-55, blaCTX-M-14		fosA3	mph(A)	cmlA1, catA1, floR	sul3	tet(M), tet(A)	dfrA14		ble	sputum	MS	2016.12	4	>256	0.5/4	>256	>256/4	256	4	16	32	128	>256/4	128/2432	1
020076	ST167	10	SRR6942790	blaNDM-7			aph(6)-Id, aph(3'')-Ib, aph(3')-Ia, aadA2, aadA1, aac(3)-IVa, aac(3)-IId	blaTEM-1, blaCTX-M-14		fosA3	erm(B), mph(A)	cmlA1, floR	sul3	tet(M), tet(A)	dfrA14		ble	wound	MY	2016.10	2	>256	0.25/4	>256	>256/4	256	1	64	32	64	>256/4	128/2432	0.25
020085	ST617	10	SRR7026292	blaNDM-5		rmtB	aac(3)-IId, aadA2, aph(6)-Id, aph(3')-Ia	blaTEM-1, blaCTX-M-65	qnrS1	fosA3	lnu(F), mph(A)	floR			dfrA14	arr-2	ble	blood	YB	2016.7	>256	>256	1/4	>256	>256/4	>256	1	>256	64	128	>256/4	128/2432	0.5
020088	ST6388	101	SRR6942784	blaNDM-5			aadA2, aadA5, aph(3')-Ia, aph(3'')-Ib, aph(4)-Ia, aac(3)-IVa	blaCTX-M-55, blaTEM-1	oqxB, oqxA2	fosA3		catA1, floR	sul1	tet(A)	dfrA12, dfrA17		ble	sputum	CD6	2017.1	4	>256	≤0.125/4	>256	>256/4	32	1	16	>256	>256	>256/4	128/2432	0.25
020119	ST361	361	SRR7026295	blaNDM-1			aph(3'')-Ib, aph(6)-Id, aph(3')-Ia, aadA1	blaSHV-12, blaTEM-1, blaCMY-146	qnrS2			floR	sul1	tet(B)	dfrA1		ble	urine	WCH	2016.11	4	>256	8/4	>256	>256/4	256	1	0.5	64	128	>256/4	128/2432	≤0.125
020123	ST206	206	SRR7026301	blaNDM-5	mcr-1, mcr-3		aadA5, aph(3')-Ia, aadA1, aadA2, aac(3)-IVa, aph(4)-Ia	blaTEM-135, blaCTX-M-14	oqxB2, oqxA2	fosA3		cmlA1, catA2, floR	sul1, sul3		dfrA17		ble, bleO	wound	WCH	2016.10	8	16	≤0.125/4	>256	>256/4	128	8	8	32	64	>256/4	64/1216	0.25
020129	ST410	23	SRR7026307	blaNDM-1			aadA5, aac(3)-IId	blaCMY-2, blaCTX-M-15, blaSHV-12, blaOXA-1, blaTEM-1			mph(A)		sul1	tet(B)	dfrA17		ble	sputum	WCH	2016.9	8	>256	1/4	>256	>256/4	256	1	32	16	32	>256/4	128/2432	≤0.125
020141	ST617	10	SRR7026290	blaNDM-5		rmtB	aac(3)-IId, aadA2, aph(6)-Id, aph(3')-Ia	blaTEM-1, blaCTX-M-65	qnrS1	fosA3	lnu(F), mph(A)	floR			dfrA14	arr-2	ble	blood	YB	2016.10	>256	>256	≤0.125/4	>256	>256/4	>256	0.5	>256	16	64	>256/4	128/2432	1
020147	ST410	23	SRR7026287	blaNDM-5			aadA5, aac(3)-IId	blaCMY-2, blaOXA-1, blaTEM-1					sul1	tet(B)	dfrA17		ble	blood	LS	2016.10	8	8	0.25/4	>256	>256/4	>256	0.5	64	64	256	>256/4	128/2432	0.125
020149	ST617	10	SRR7026286	blaNDM-5			aph(6)-Id, aph(3'')-Ib					floR		tet(A), tet(B)			ble	pleural fluid	LS	2017.1	2	8	0.5/4	>256	>256/4	>256	0.5	1	256	256	>256/4	≤0.5/9.5	0.25
1Hospital: CD6, The Sixth People’s Hospital of Chengdu City; LE, The People's Hospital of Leshan City; LS, The First People’s Hospital of Liangshan Yi Autonomous Prefecture; MS, Meishan Hospital of Traditional Chinese Medicine; MY, Mianyang Central Hospital; WCH, West China Hospital of Sichuan University; YB, The Second People’s Hospital of Yibin City; ZG, The First People’s Hospital of Zigong Ci…
2Antimicrobial agents: AMK, amikacin; AZT, aztreonam; AZT/AVI, aztreonam/avibactam; CAZ, ceftazidime; CAZ/AVI, ceftazidime/avibactam; CIP, ciprofloxacin; COL, colistin; GEN; gentamicin; IMP, imipenem; MER, meropenem; PIP/TAZ, piperacillin/tazobactam; SMZ/TMP, sulfamethoxazole/trimethoprim; TIG, tigecycline.
