# Supplementary material for: Key evolutionary events in the emergence of a globally disseminated, carbapenem resistant clone in the Escherichia coli ST410 lineage
Source: Commun Biol. 2019 Aug 29;2:322. doi: 10.1038/s42003-019-0569-1 (PMC6715731; doi:10.1038/s42003-019-0569-1)
Supplement: Supplementary file 4 — Supplementary Data 2 [file 42003_2019_569_MOESM4_ESM.xlsx]

## Sheet: Sheet1
Notes	SRA	BioSample	BioProject	Strain	Host	Source	Location	NDM	Other carbapenemase	CTX-M	Year	Month	Day	Alias
excluded	SRR3492236	SAMN02949652	PRJNA276627	RiKo 2305/09	Bos taurus	Healthy cow feces	Germany	-	-	CTX-M-15	2009	-	-
excluded	ERR2138623	SAMEA4363522	PRJEB21499	680aeff0-535d-11e6-9a3d-3c4a9275d6c8	Enviromental	-	-	-	-	-	-	-	-
excluded	ERR2505732	SAMEA1068557	PRJEB21637	DRC_BKV_17	Homo sapiens	-	Congo	-	-	-	2012-2014	-	-
excluded	ERR2505736	SAMEA1068561	PRJEB21637	DRC_BKV_21	Homo sapiens	-	Congo	-	-	-	2012-2014	-	-
excluded	SRR5642118	SAMN07189551	PRJNA388450	Escherichia coli_19	Homo sapiens	Bacteremia	United States	-	-	CTX-M-55	2013	-	-
excluded	SRR1178257	SAMN02442857	PRJNA230968	AZ-TG60318	Poultry	Packaged whole turkey	United States	-	-	-	2013	3	26
This study	SRR6942789	SAMN06909172	PRJNA418674	SCEC020001	Homo sapiens	Blood	China	NDM-5	-	-	2016	6	30	020001
This study	SRR6942787	SAMN06909178	PRJNA418674	SCEC020026	Homo sapiens	Sputum	China	NDM-5	-	CTX-M-15	2016	9	12	020026
This study	SRR7026287	SAMN08932741	PRJNA418674	SCEC020147	Homo sapiens	Blood	China	NDM-5	-	-	-	-	-	020147
This study	SRR7026311	SAMN08932733	PRJNA418674	WCHEC020031	Homo sapiens	Blood	China	NDM-5	-	-	2016	8	26	020031
This study	SRR6942781	SAMN06909180	PRJNA418674	WCHEC020032	Homo sapiens	Blood	China	NDM-5	-	CTX-M-3	2016	8	26	020032
This study	SRR7026307	SAMN08932739	PRJNA418674	WCHEC020129	Homo sapiens	Sputum	China	NDM-1	-	CTX-M-15	2017	2	24	020129
	SRR5312143	SAMN06475259	PRJNA218110	2015C-4707	-	-	United States	-	OXA-181	CTX-M-15	-	-	-
	ERR766384	SAMEA3256065	PRJEB8575	CIM3	-	-	-	-	OXA-181	CTX-M-15	-	-	-
	ERR926416	SAMEA3281504	PRJEB8265	D39719-sc-2212415	-	-	Blantyre	-	-	-	-	-	-
	DRR089062	SAMD00076248	PRJDB5602	JKHS019	-	Sewage	Japan	-	-	CTX-M-15	2015	-	-
	ERR1971128	SAMEA104060121	PRJEB20779	N8820	-	-	Spain	-	-	-	-	-	-
	SRR5806464	SAMN07273991	PRJNA218110	PNUSAE007599	-	-	United States	-	-	-	-	-	-
	SRR6456783	SAMN08328380	PRJNA218110	PNUSAE011661	-	-	United States	-	-	CTX-M-15	-	-	-
	ERR1718879	SAMEA4533615	PRJEB17631	SAMPLE_WTCHG_320308_237190	-	-	-	-	-	CTX-M-15	-	-	-
	ERR1718883	SAMEA4533619	PRJEB17631	SAMPLE_WTCHG_320308_239190	-	-	-	-	-	CTX-M-15	-	-	-
	ERR1718921	SAMEA4533657	PRJEB17631	SAMPLE_WTCHG_320308_258190	-	-	-	-	-	-	-	-	-
	ERR1718971	SAMEA4533707	PRJEB17631	SAMPLE_WTCHG_320308_285190	-	-	-	-	-	CTX-M-15	-	-	-
	ERR1718999	SAMEA4533735	PRJEB17631	SAMPLE_WTCHG_320308_303190	-	-	-	-	-	CTX-M-15	-	-	-
	ERR2237981	SAMEA104458006	PRJEB21277	SAMPLE_WTCHG_447699_229140	-	-	Ireland	-	OXA-48	-	-	-	-
	ERR2238024	SAMEA104458049	PRJEB21277	SAMPLE_WTCHG_447699_250173	-	-	Ireland	-	OXA-48	-	-	-	-
	ERR1036086	SAMEA3304585	PRJEB8770	VRES0003	-	Water	-	-	-	CTX-M-15	-	-	-
	ERR998774	SAMEA3304685	PRJEB8770	VRES0124	-	Water	-	-	-	-	-	-	-
	ERR1218718	SAMEA3531851	PRJEB11403	W2_11_ERB9	-	Canal	Thailand	-	-	CTX-M-15	2015	-	-
	SRR6442662	SAMN07510673	PRJNA418674	WCHEC025943	-	Sewage	China	NDM-5	-	CTX-M-65	2017	4	-	025943
	SRR7026310	SAMN08932743	PRJNA418674	WCHEC035101	-	Sewage	China	-	-	-	2018	-	-	035101
	SRR7026299	SAMN08932744	PRJNA418674	WCHEC035109	-	Sewage	China	-	-	-	2018	-	-	035109
	SRR7026302	SAMN08932745	PRJNA418674	WCHEC035112	-	Sewage	China	NDM-5	-	-	2018	-	-	035112
	SRR7026305	SAMN08932748	PRJNA418674	WCHEC035123	-	Sewage	China	-	-	-	2018	-	-	035123
	SRR7188516	SAMN09229082	PRJNA418674	WCHEC035125	-	Sewage	China	-	-	-	2018	-	-	035125
	SRR7026312	SAMN08932749	PRJNA418674	WCHEC035133	-	Sewage	China	-	-	-	2018	-	-	035133
	SRR7026300	SAMN08932750	PRJNA418674	WCHEC035140	-	Sewage	China	-	-	-	2018	-	-	035140
	SRR7188519	SAMN09229080	PRJNA418674	WCHEC035148	-	Sewage	China	-	-	-	2018	-	-	035148
	ERR2203411	SAMEA104399274	PRJEB23572	15-AB02030	Animal	-	Germany	-	-	CTX-M-15	2015	-	-
	ERR1800779	SAMEA51855418	PRJEB18999	S-321-1	Animal	Pig fattening farms	Germany	-	-	-	2011-2012	-	-
	ERR1800780	SAMEA51856168	PRJEB18999	S-322-1	Animal	Pig fattening farms	Germany	-	-	-	2011-2012	-	-
	ERR1202023	SAMEA3724470	PRJEB12335	SH058	Animal	-	Tanzania	-	-	CTX-M-15	-	-	-
	ERR2019163	SAMEA104142882	PRJEB21546	15-AB01393_0	Bos taurus	Meat	Germany	-	-	CTX-M-15	2015	-	-
	ERR2019230	SAMEA104142949	PRJEB21546	PR-IISPV-23329	Bos taurus	Meat	Romania	-	-	CTX-M-32	2015	-	-
	SRR6512532	SAMN08395811	PRJNA230969	MOD1-EC5419	Cacatua sp.	Feces-Cockatoo	United States	-	-	-	2007	5	30
	ERR1197942	SAMEA3719128	PRJEB9568	123074	Calf	Gut	Germany	-	-	CTX-M-15	2013	2	1
	ERR1197965	SAMEA3719148	PRJEB9568	V139	Cat	Faeces	Germany	-	-	CTX-M-15	2010	2	16
	ERR1197956	SAMEA3719133	PRJEB9568	R56	Chicken	Pooled faecal samples	Germany	-	-	CTX-M-15	2011	6	14
	ERR2223765	SAMEA104437488	PRJEB23993	U16_0574X	Chicken	-	Poland	-	-	CTX-M-15	2016	1	1
	ERR1197943	SAMEA3719129	PRJEB9568	123445	Dairy cattle	Milk sample	Germany	-	-	CTX-M-15	2013	3	13
	ERR1197951	SAMEA3719137	PRJEB9568	R299	Dairy cattle	Pooled faecal samples	Germany	-	-	CTX-M-15	2011	6	15
	ERR1197953	SAMEA3719138	PRJEB9568	R392	Dairy cattle	Faeces	Germany	-	-	CTX-M-15	2011	8	8
	ERR1197954	SAMEA3719139	PRJEB9568	R423	Dairy cattle	Faeces	Germany	-	-	CTX-M-15	2011	11	10
	ERR1197955	SAMEA3719140	PRJEB9568	R432	Dairy cattle	Faeces	Germany	-	-	CTX-M-15	2011	11	10
	SRR6118662	SAMN07709804	PRJNA324565	ECOL-17-VL-NY-FL-0002	Dog	Canis lupus familiaris Lung	United States	-	-	-	2017	5	9
	ERR1197967	SAMEA3719150	PRJEB9568	V177	Dog	Liver	Germany	-	-	CTX-M-15	2010	12	5
	ERR2138622	SAMEA4363521	PRJEB21499	67fdd090-535d-11e6-9a3d-3c4a9275d6c8	Enviromental	-	-	-	-	-	-	-	-
	ERR1197944	SAMEA3719126	PRJEB9568	ESBL232B15_13_2E	Farm environment	Biogas plant input	Germany	-	-	CTX-M-15	2013	4
	ERR1197945	SAMEA3719127	PRJEB9568	ESBL370B15_13_2A	Farm environment	Biogas plant output	Germany	-	-	CTX-M-15	2013	7
	ERR1197946	SAMEA3719125	PRJEB9568	ESBL37B15_13_1E	Farm environment	Biogas plant input	Germany	-	-	CTX-M-15	2013	2
	ERR1197949	SAMEA3719135	PRJEB9568	R107	Farm environment	Sock swabs, dairy cattle farm	Germany	-	-	CTX-M-15	2011	6	29
	ERR1197950	SAMEA3719136	PRJEB9568	R208	Farm environment	Sock swabs, fattener	Germany	-	-	CTX-M-15	2011	6	29
	ERR1197957	SAMEA3719134	PRJEB9568	R61a	Farm environment	Dust sample, fed cattle farm	Germany	-	-	CTX-M-15	2011	6	15
	SRR1815454	SAMN03358743	PRJNA203445	BCW_3007	Food	-	United States	-	-	-	-	-	-
	SRR1815455	SAMN03358744	PRJNA203445	BCW_3008	Food	-	United States	-	-	-	-	-	-
	SRR1815457	SAMN03358746	PRJNA203445	BCW_3010	Food	-	United States	-	-	-	-	-	-
	SRR1815459	SAMN03358748	PRJNA203445	BCW_3012	Food	-	United States	-	-	-	-	-	-
	SRR1815471	SAMN03358760	PRJNA203445	BCW_3042	Food	-	United States	-	-	-	-	-	-
	ERR2116726	SAMEA104287992	PRJEB22381	RL212	Food	-	Germany	-	-	CTX-M-15	-	-	-
	ERR2116720	SAMEA104287986	PRJEB22381	RL25	Food	-	Germany	-	-	CTX-M-15	-	-	-
	ERR2116736	SAMEA104288002	PRJEB22381	RL406-0	Food	-	Germany	-	-	CTX-M-15	-	-	-
	ERR1359224	SAMEA3930541	PRJEB13470	RL465	Food	-	Germany	-	-	CTX-M-15	-	-	-
	SRR3987983	SAMN05452896	PRJNA230969	MOD1-EC5679	Gallus gallus	Faeces	United States	-	-	-	1980	9	9
	SRR3290089	SAMN04571741	PRJNA278886	148	Homo sapiens	Urine	United States	-	-	CTX-M-15	2015	-	-
	SRR3932426	SAMN05374479	PRJNA278886	223	Homo sapiens	Abscess	United States	-	-	CTX-M-15	2016	-	-
	ERR712485	SAMEA3180249	PRJEB8084	0303	Homo sapiens	-	Germany	-	-	CTX-M-15	2013	-	-
	SRR5806867	SAMN07325894	PRJNA278886	309	Homo sapiens	Urine	United States	-	-	CTX-M-27	2016	-	-
	ERR119390	SAMEA1317778	PRJEB2796	351	Homo sapiens	Faeces	Mexico	-	-	-	1998	-	-
	ERR712511	SAMEA3180272	PRJEB8084	0386	Homo sapiens	-	Germany	-	-	CTX-M-1	2013	-	-
	ERR712587	SAMEA3180353	PRJEB8084	0772	Homo sapiens	-	Germany	-	-	CTX-M-15	2014	-	-
	ERR712589	SAMEA3180355	PRJEB8084	0773	Homo sapiens	-	Germany	-	-	CTX-M-15	2014	-	-
	ERR054694	SAMEA1031296	PRJEB2581	816	Homo sapiens	Faeces	Guatemala	-	-	-	2002	-	-
	ERR712630	SAMEA3180389	PRJEB8084	0930	Homo sapiens	-	Germany	-	-	CTX-M-15	2014	-	-
	ERR712659	SAMEA3180418	PRJEB8084	0941	Homo sapiens	-	Germany	-	-	CTX-M-1	2014	-	-
	ERR712635	SAMEA3180394	PRJEB8084	0943	Homo sapiens	-	Germany	-	-	CTX-M-1	2014	-	-
	ERR712668	SAMEA3180426	PRJEB8084	0979	Homo sapiens	-	Germany	-	-	CTX-M-15	2014	-	-
	ERR712775	SAMEA3180514	PRJEB8084	1357	Homo sapiens	-	Germany	-	-	CTX-M-15	2014	-	-
	ERR1195516	SAMEA3716498	PRJEB8084	02406	Homo sapiens	-	Germany	-	-	CTX-M-15	2014	-	-
	ERR1195575	SAMEA3716548	PRJEB8084	02537	Homo sapiens	-	Germany	-	-	CTX-M-15	2014	-	-
	ERR1195581	SAMEA3716554	PRJEB8084	02542	Homo sapiens	-	Germany	-	-	CTX-M-15	2014	-	-
	ERR1195594	SAMEA3716568	PRJEB8084	02580	Homo sapiens	-	Germany	-	-	CTX-M-15	2014	-	-
	ERR1195662	SAMEA3716631	PRJEB8084	02770	Homo sapiens	-	Germany	-	-	CTX-M-55	2015	-	-
	ERR1195674	SAMEA3716637	PRJEB8084	02798	Homo sapiens	-	Germany	-	-	CTX-M-15	2015	-	-
	ERR1195698	SAMEA3716725	PRJEB8084	02995	Homo sapiens	-	Germany	-	-	CTX-M-15	2015	-	-
	ERR1195708	SAMEA3716771	PRJEB8084	03065	Homo sapiens	-	Germany	-	-	CTX-M-15	2015	-	-
	ERR1195710	SAMEA3716773	PRJEB8084	03077	Homo sapiens	-	Germany	-	-	CTX-M-15	2015	-	-
	SRR6892691	SAMN08783772	PRJNA445400	35071	Homo sapiens	Stool	United States	-	-	CTX-M-15	2014	9	30
	SRR6892686	SAMN08783779	PRJNA445400	35096	Homo sapiens	Stool	United States	-	-	CTX-M-15	2014	10	27
	SRR6892776	SAMN08783785	PRJNA445400	35113	Homo sapiens	Stool	United States	-	KPC-3	CTX-M-15	2014	11	6
	SRR6791869	SAMN08622908	PRJNA436242	1702142	Homo sapiens	Urine	United States	-	-	-	2016	12	8
	SRR2724128	SAMN04158319	PRJNA295003	50822286	Homo sapiens	Rectal swab	Norway	-	VIM-4	CTX-M-15	2014	-	-
	ERR1971298	SAMEA104060704	PRJEB20792	0CGBQM3R	Homo sapiens	Bloodstream infections	Denmark	-	-	CTX-M-15	2014-2015	-	-
	ERR1937611	SAMEA4560426	PRJEB18106	0f409d20-8b0c-11e6-95da-3c4a9275d6c8	Homo sapiens	-	Nepal	-	-	-	-	-	-
	ERR1937612	SAMEA4560427	PRJEB18106	0f483e40-8b0c-11e6-95da-3c4a9275d6c8	Homo sapiens	-	Nepal	-	-	-	-	-	-
	ERR1035708	SAMEA3375328	PRJEB1252	127135147-sc-2292708	Homo sapiens	-	-	-	-	CTX-M-15	-	-	-
	SRR1186782	SAMN02687528	PRJNA233862	2-210-07_S4_C1	Homo sapiens	Stool	Tanzania	-	-	-	2009	7	15
	ERR1622380	SAMEA3981010	PRJEB12887	231eadd0-fa7c-11e5-9ab9-3c4a9275d6c8	Homo sapiens	-	Vietnam	-	-	-	-	-	-
	ERR1622668	SAMEA3981058	PRJEB12887	245977c0-fa7c-11e5-a5c7-3c4a9275d6c8	Homo sapiens	-	Vietnam	-	-	-	-	-	-
	ERR1609578	SAMEA3981110	PRJEB12887	25b7cf40-fa7c-11e5-a43c-3c4a9275d6c8	Homo sapiens	-	Vietnam	-	-	-	-	-	-
	ERR1622405	SAMEA3981113	PRJEB12887	25c58ae0-fa7c-11e5-b5da-3c4a9275d6c8	Homo sapiens	-	Vietnam	-	-	CTX-M-55	-	-	-
	ERR1622592	SAMEA3981188	PRJEB12887	27cccc90-fa7c-11e5-8812-3c4a9275d6c8	Homo sapiens	-	Vietnam	-	-	-	-	-	-
	ERR1622508	SAMEA3981562	PRJEB12887	318b4e50-fa7c-11e5-850b-3c4a9275d6c8	Homo sapiens	-	Vietnam	-	-	CTX-M-27	-	-	-
	ERR1971344	SAMEA104060793	PRJEB20792	37SWN7QO	Homo sapiens	Bloodstream infections	Denmark	-	-	-	2014-2015	-	-
	ERR1937058	SAMEA4552040	PRJEB15430	40878740-a286-11e6-8d8d-3c4a9275d6c8	Homo sapiens	-	Asia	-	-	-	-	-	-
	ERR1822294	SAMEA4469928	PRJEB15430	50850cf0-7fd4-11e6-b8fe-3c4a9275d6c8	Homo sapiens	-	Asia	-	-	CTX-M-15	-	-	-
	ERR1822352	SAMEA4469987	PRJEB15430	5a879c90-7fd4-11e6-b8fe-3c4a9275d6c8	Homo sapiens	-	Asia	-	-	-	-	-	-
	ERR1822365	SAMEA4470000	PRJEB15430	5b319830-7fd4-11e6-b8fe-3c4a9275d6c8	Homo sapiens	-	Asia	-	-	CTX-M-15	-	-	-
	ERR1822383	SAMEA4470018	PRJEB15430	5c2f3210-7fd4-11e6-b8fe-3c4a9275d6c8	Homo sapiens	-	Asia	-	-	-	-	-	-
	ERR1822393	SAMEA4470028	PRJEB15430	5cb726c0-7fd4-11e6-b8fe-3c4a9275d6c8	Homo sapiens	-	Asia	-	-	CTX-M-15	-	-	-
	ERR1822402	SAMEA4470038	PRJEB15430	5d3a8790-7fd4-11e6-b8fe-3c4a9275d6c8	Homo sapiens	-	Asia	-	-	-	-	-	-
	ERR1822502	SAMEA4470138	PRJEB15430	67a37a20-7fd4-11e6-b8fe-3c4a9275d6c8	Homo sapiens	-	Asia	-	-	-	-	-	-
	ERR1822527	SAMEA4470163	PRJEB15430	688ca1a0-7fd4-11e6-b8fe-3c4a9275d6c8	Homo sapiens	-	Asia	-	-	CTX-M-14	-	-	-
	ERR1822537	SAMEA4470173	PRJEB15430	6fdc1f30-7fd4-11e6-b8fe-3c4a9275d6c8	Homo sapiens	-	Asia	-	-	CTX-M-14	-	-	-
	ERR1822561	SAMEA4470197	PRJEB15430	70fd6db0-7fd4-11e6-b8fe-3c4a9275d6c8	Homo sapiens	-	Asia	-	-	CTX-M-15	-	-	-
	ERR1622852	SAMEA3981901	PRJEB12887	71ca7310-fa7c-11e5-a43c-3c4a9275d6c8	Homo sapiens	-	Vietnam	-	-	CTX-M-15	-	-	-
	ERR1622853	SAMEA3981906	PRJEB12887	721cd8d0-fa7c-11e5-a43c-3c4a9275d6c8	Homo sapiens	-	Vietnam	-	-	CTX-M-15	-	-	-
	ERR1622855	SAMEA3981918	PRJEB12887	72b40fc0-fa7c-11e5-a43c-3c4a9275d6c8	Homo sapiens	-	Vietnam	-	-	CTX-M-15	-	-	-
	ERR1622856	SAMEA3981924	PRJEB12887	72f844b0-fa7c-11e5-a43c-3c4a9275d6c8	Homo sapiens	-	Vietnam	-	-	CTX-M-15	-	-	-
	ERR1822611	SAMEA4470248	PRJEB15430	731948d0-7fd4-11e6-b8fe-3c4a9275d6c8	Homo sapiens	-	Asia	-	-	CTX-M-15	-	-	-
	ERR1623197	SAMEA3981981	PRJEB12887	75a9d020-fa7c-11e5-ae86-3c4a9275d6c8	Homo sapiens	-	Vietnam	-	-	-	-	-	-
	ERR1622801	SAMEA3982115	PRJEB12887	7b791650-fa7c-11e5-aecb-3c4a9275d6c8	Homo sapiens	-	Vietnam	-	-	CTX-M-55	-	-	-
	ERR1789776	SAMEA4061224	PRJEB12887	7c22eae0-fa7c-11e5-a546-3c4a9275d6c8	Homo sapiens	-	Vietnam	-	-	-	-	-	-
	ERR1852655	SAMEA4470329	PRJEB15430	7ce67090-7fd4-11e6-b8fe-3c4a9275d6c8	Homo sapiens	-	Asia	-	-	CTX-M-55	-	-	-
	ERR1852674	SAMEA4470348	PRJEB15430	7d8d5ef0-7fd4-11e6-b8fe-3c4a9275d6c8	Homo sapiens	-	Asia	-	-	-	-	-	-
	ERR1789781	SAMEA4061229	PRJEB12887	7db3eb20-fa7c-11e5-a546-3c4a9275d6c8	Homo sapiens	-	Vietnam	-	-	-	-	-	-
	ERR1789861	SAMEA4061249	PRJEB12887	81aee680-fa7c-11e5-b612-3c4a9275d6c8	Homo sapiens	-	Vietnam	-	-	-	-	-	-
	ERR1623159	SAMEA3982259	PRJEB12887	82003ad0-fa7c-11e5-9ab9-3c4a9275d6c8	Homo sapiens	-	Vietnam	-	-	-	-	-	-
	ERR1623160	SAMEA3982265	PRJEB12887	824cd430-fa7c-11e5-9ab9-3c4a9275d6c8	Homo sapiens	-	Vietnam	-	-	-	-	-	-
	ERR1623162	SAMEA3982276	PRJEB12887	82df0210-fa7c-11e5-9ab9-3c4a9275d6c8	Homo sapiens	-	Vietnam	-	-	-	-	-	-
	ERR1623274	SAMEA3982367	PRJEB12887	8b2c1980-fa7c-11e5-ae86-3c4a9275d6c8	Homo sapiens	-	Vietnam	-	-	-	-	-	-
	ERR1971418	SAMEA104060634	PRJEB20792	8FEARHMU	Homo sapiens	Bloodstream infections	Denmark	-	-	CTX-M-15	2014-2015	-	-
	ERR1789918	SAMEA4061459	PRJEB12887	95c4f5b0-fa7c-11e5-b612-3c4a9275d6c8	Homo sapiens	-	Vietnam	-	-	-	-	-	-
	ERR1790069	SAMEA4061466	PRJEB12887	96729ad0-fa7c-11e5-a5c7-3c4a9275d6c8	Homo sapiens	-	Vietnam	-	-	-	-	-	-
	SRR6985676	SAMN07291530	PRJNA316321	AR437	Homo sapiens	-	-	-	-	CTX-M-15	-	-	-
	ERR1971452	SAMEA104060585	PRJEB20792	AYN9YVOK	Homo sapiens	Bloodstream infections	Denmark	-	-	-	2014-2015	-	-
	ERR296639	SAMEA2081701	PRJEB3980	C00009170	Homo sapiens	-	Laos	-	-	CTX-M-14	-	-	-
	ERR296643	SAMEA1967282	PRJEB3980	C00009174	Homo sapiens	-	Laos	-	-	CTX-M-15	-	-	-
	ERR1790440	SAMEA4061989	PRJEB12887	c9b74cb0-fa7c-11e5-a546-3c4a9275d6c8	Homo sapiens	-	Vietnam	-	-	-	-	-	-
	ERR1790443	SAMEA4062008	PRJEB12887	ca910ae0-fa7c-11e5-a546-3c4a9275d6c8	Homo sapiens	-	Vietnam	-	-	-	-	-	-
	ERR1790444	SAMEA4062015	PRJEB12887	cacd9eb0-fa7c-11e5-a546-3c4a9275d6c8	Homo sapiens	-	Vietnam	-	-	-	-	-	-
	ERR1790445	SAMEA4062022	PRJEB12887	cb1751e0-fa7c-11e5-a546-3c4a9275d6c8	Homo sapiens	-	Vietnam	-	-	-	-	-	-
	ERR1790446	SAMEA4062030	PRJEB12887	cb6c76c0-fa7c-11e5-a546-3c4a9275d6c8	Homo sapiens	-	Vietnam	-	-	-	-	-	-
	ERR1790288	SAMEA4062042	PRJEB12887	cbfa85f0-fa7c-11e5-9ab9-3c4a9275d6c8	Homo sapiens	-	Vietnam	-	-	-	-	-	-
	ERR1946780	SAMEA4559518	PRJEB17615	cf4f69d0-6f4a-11e6-a83e-3c4a9275d6c8	Homo sapiens	-	Philippines	-	-	CTX-M-123	-	-	-
	ERR1946783	SAMEA4559521	PRJEB17615	cf67d3d0-6f4a-11e6-a83e-3c4a9275d6c8	Homo sapiens	-	Philippines	-	-	CTX-M-15	-	-	-
	ERR1946788	SAMEA4559526	PRJEB17615	cf90b890-6f4a-11e6-a83e-3c4a9275d6c8	Homo sapiens	-	Philippines	-	-	CTX-M-15	-	-	-
	ERR1946805	SAMEA4559543	PRJEB17615	d0202750-6f4a-11e6-a83e-3c4a9275d6c8	Homo sapiens	-	Philippines	-	-	CTX-M-15	-	-	-
	ERR1946823	SAMEA4559561	PRJEB17615	d0d79070-6f4a-11e6-a83e-3c4a9275d6c8	Homo sapiens	-	Philippines	-	-	CTX-M-15	-	-	-
	ERR1946825	SAMEA4559563	PRJEB17615	d0e8f590-6f4a-11e6-a83e-3c4a9275d6c8	Homo sapiens	-	Philippines	-	-	CTX-M-15	-	-	-
	ERR1946830	SAMEA4559568	PRJEB17615	d1122870-6f4a-11e6-a83e-3c4a9275d6c8	Homo sapiens	-	Philippines	-	-	CTX-M-15	-	-	-
	ERR1946831	SAMEA4559569	PRJEB17615	d11a3ec0-6f4a-11e6-a83e-3c4a9275d6c8	Homo sapiens	-	Philippines	-	-	CTX-M-15	-	-	-
	ERR1946844	SAMEA4559582	PRJEB17615	d1af52d0-6f4a-11e6-a83e-3c4a9275d6c8	Homo sapiens	-	Philippines	-	-	CTX-M-15	-	-	-
	ERR1790482	SAMEA4062255	PRJEB12887	d642aa10-fa7c-11e5-a546-3c4a9275d6c8	Homo sapiens	-	Vietnam	-	-	-	-	-	-
	ERR1790485	SAMEA4062273	PRJEB12887	d794f3a0-fa7c-11e5-a546-3c4a9275d6c8	Homo sapiens	-	Vietnam	-	-	-	-	-	-
	ERR1946877	SAMEA4559615	PRJEB17615	d8f13bd0-6f4a-11e6-a83e-3c4a9275d6c8	Homo sapiens	-	Philippines	NDM-1	-	CTX-M-15	-	-	-
	ERR1946887	SAMEA4559625	PRJEB17615	d9504bc0-6f4a-11e6-a83e-3c4a9275d6c8	Homo sapiens	-	Philippines	NDM-1	-	CTX-M-15	-	-	-
	ERR1790328	SAMEA4062303	PRJEB12887	d9b0a7b0-fa7c-11e5-9ab9-3c4a9275d6c8	Homo sapiens	-	Vietnam	-	-	-	-	-	-
	ERR1946900	SAMEA4559638	PRJEB17615	d9be28c0-6f4a-11e6-a83e-3c4a9275d6c8	Homo sapiens	-	Philippines	NDM-4	-	CTX-M-15	-	-	-
	ERR1946904	SAMEA4559642	PRJEB17615	d9f08360-6f4a-11e6-a83e-3c4a9275d6c8	Homo sapiens	-	Philippines	NDM-1	-	CTX-M-15	-	-	-
	ERR1946905	SAMEA4559643	PRJEB17615	da048090-6f4a-11e6-a83e-3c4a9275d6c8	Homo sapiens	-	Philippines	NDM-1	-	CTX-M-15	-	-	-
	ERR1946910	SAMEA4559648	PRJEB17615	da3ca790-6f4a-11e6-a83e-3c4a9275d6c8	Homo sapiens	-	Philippines	NDM-1	-	CTX-M-15	-	-	-
	ERR1946913	SAMEA4559651	PRJEB17615	da5ab6e0-6f4a-11e6-a83e-3c4a9275d6c8	Homo sapiens	-	Philippines	NDM-1	-	CTX-M-15	-	-	-
	ERR1946914	SAMEA4559652	PRJEB17615	da62cd30-6f4a-11e6-a83e-3c4a9275d6c8	Homo sapiens	-	Philippines	NDM-1	-	CTX-M-15	-	-	-
	ERR1946915	SAMEA4559653	PRJEB17615	da6b31a0-6f4a-11e6-a83e-3c4a9275d6c8	Homo sapiens	-	Philippines	-	-	-	-	-	-
	ERR1946916	SAMEA4559654	PRJEB17615	da73e430-6f4a-11e6-a83e-3c4a9275d6c8	Homo sapiens	-	Philippines	NDM-1	-	CTX-M-15	-	-	-
	ERR1946920	SAMEA4559658	PRJEB17615	da9500c0-6f4a-11e6-a83e-3c4a9275d6c8	Homo sapiens	-	Philippines	NDM-1	OXA-181	CTX-M-15	-	-	-
	ERR1946921	SAMEA4559659	PRJEB17615	da9d6530-6f4a-11e6-a83e-3c4a9275d6c8	Homo sapiens	-	Philippines	NDM-1	OXA-181	CTX-M-15	-	-	-
	ERR1946922	SAMEA4559660	PRJEB17615	daa57b80-6f4a-11e6-a83e-3c4a9275d6c8	Homo sapiens	-	Philippines	NDM-1	OXA-181	CTX-M-15	-	-	-
	ERR1946929	SAMEA4559667	PRJEB17615	dadf0210-6f4a-11e6-a83e-3c4a9275d6c8	Homo sapiens	-	Philippines	NDM-1	OXA-181	CTX-M-15	-	-	-
	ERR1946930	SAMEA4559668	PRJEB17615	dae73f70-6f4a-11e6-a83e-3c4a9275d6c8	Homo sapiens	-	Philippines	NDM-1	OXA-181	CTX-M-15	-	-	-
	ERR1790334	SAMEA4062327	PRJEB12887	db317b50-fa7c-11e5-9ab9-3c4a9275d6c8	Homo sapiens	-	Vietnam	-	-	-	-	-	-
	ERR1790500	SAMEA4062346	PRJEB12887	dc935540-fa7c-11e5-a546-3c4a9275d6c8	Homo sapiens	-	Vietnam	-	-	-	-	-	-
	ERR1197947	SAMEA3719130	PRJEB9568	E003488	Homo sapiens	Stool sample	Germany	-	-	CTX-M-15	2012	5	28
	ERR1197948	SAMEA3719131	PRJEB9568	E006910	Homo sapiens	Stool sample	Germany	-	-	CTX-M-15	2011	6	11
	ERR1791098	SAMEA4062401	PRJEB12887	e0cda390-fa7c-11e5-8060-3c4a9275d6c8	Homo sapiens	-	Vietnam	-	-	CTX-M-15	-	-	-
	ERR1791034	SAMEA4062434	PRJEB12887	e35586f0-fa7c-11e5-b358-3c4a9275d6c8	Homo sapiens	-	Vietnam	-	-	-	-	-	-
	SRR5942540	SAMN07450591	PRJNA389557	ECCRETH02	Homo sapiens	Rectal swab	Thailand	-	OXA-232	CTX-M-55	2015	12	21
	SRR5942764	SAMN07450569	PRJNA389557	ECCRETH06	Homo sapiens	Rectal swab	Thailand	-	OXA-232	CTX-M-14, CTX-M-15	2016	11	28
	SRR5660163	SAMN07203027	PRJNA389557	ECCTRPUTH01	Homo sapiens	Urine	Thailand	-	-	CTX-M-55	2016	4	12
	ERR1351670	SAMEA3920422	PRJEB13304	EC-M94C-U-220910	Homo sapiens	Urine	Singapore	NDM-1	-	CTX-M-15	2010	9	22
	SRR3999076	SAMN05511171	PRJNA316786	Ecol_516	Homo sapiens	-	Brazil	-	KPC-2	CTX-M-15	2011	-	-
	SRR3999067	SAMN05511179	PRJNA316786	Ecol_517	Homo sapiens	-	Brazil	-	KPC-2	CTX-M-15	2011	-	-
	SRR3999074	SAMN05511173	PRJNA316786	Ecol_877	Homo sapiens	-	United States	-	KPC-3	-	2013	-	-
	SRR3999080	SAMN05511167	PRJNA316786	Ecol_AZ168	Homo sapiens	-	United States	-	KPC-3	-	2013	-	-
	SRR5943517	SAMN07450656	PRJNA389557	ECPUTH05	Homo sapiens	Urine	Thailand	-	-	CTX-M-55	2016	5	15
	SRR5943569	SAMN07450654	PRJNA389557	ECPUTH07	Homo sapiens	Urine	Thailand	-	-	CTX-M-55	2016	11	2
	ERR1971515	SAMEA104060787	PRJEB20792	EEUPDHP4	Homo sapiens	Bloodstream infections	Denmark	-	-	-	2014-2015	-	-
	ERR435231	SAMEA2205147	PRJEB4681	eo1314	Homo sapiens	Blood	United Kingdom	-	-	CTX-M-15	2006	-	-
	ERR434570	SAMEA2204683	PRJEB4681	eo144	Homo sapiens	Blood	United Kingdom	-	-	-	2001	-	-
	ERR439538	SAMEA2204684	PRJEB4681	eo145	Homo sapiens	Blood	United Kingdom	-	-	-	2001	-	-
	ERR439619	SAMEA2205703	PRJEB4681	eo1570	Homo sapiens	Blood	United Kingdom	-	-	-	2007	-	-
	ERR474172	SAMEA2273004	PRJEB5065	eo2921	Homo sapiens	-	Europe	-	-	CTX-M-15	-	-	-
	ERR486710	SAMEA2273005	PRJEB5065	eo2929	Homo sapiens	-	Europe	-	-	CTX-M-15	-	-	-
	ERR435371	SAMEA2205588	PRJEB4681	eo3515	Homo sapiens	Blood	United Kingdom	-	-	-	2011	-	-
	ERR1891337	SAMEA4547867	PRJEB8666	Escherichia coli	Homo sapiens	Blood	Africa	-	-	CTX-M-15	-	-	-
	SRR5642122	SAMN07189543	PRJNA388450	Escherichia coli_11	Homo sapiens	Bacteremia	United States	-	-	CTX-M-15	2013	-	-
	SRR5642082	SAMN07189537	PRJNA388450	Escherichia coli_5	Homo sapiens	Bacteremia	United States	-	-	CTX-M-15	2013	-	-
	ERR2010880	SAMEA104128273	PRJEB21201	ETEC-04	Homo sapiens	-	Bangladesh	-	-	-	2014	9	9
	ERR1514868	SAMEA3727634	PRJEB10018	EuSCAPE_BE044	Homo sapiens	-	Belgium	-	OXA-48	-	-	-	-
	ERR1228320	SAMEA3538894	PRJEB10018	EuSCAPE_ES022	Homo sapiens	-	Spain	-	OXA-48	-	-	-	-
	ERR1217055	SAMEA3538425	PRJEB10018	EuSCAPE_NO018	Homo sapiens	-	Norway	-	OXA-181	CTX-M-15	-	-	-
	ERR1415483	SAMEA3673126	PRJEB10018	EuSCAPE_RO025	Homo sapiens	-	Romania	-	-	CTX-M-15	-	-	-
	ERR1374952	SAMEA3672995	PRJEB10018	EuSCAPE_SC020	Homo sapiens	-	Europe	-	OXA-181	CTX-M-15	-	-	-
	ERR1541417	SAMEA3729719	PRJEB10018	EuSCAPE_TR167	Homo sapiens	-	Turkey	-	OXA-181	CTX-M-15	-	-	-
	ERR1415550	SAMEA3721256	PRJEB10018	EuSCAPE_UK042	Homo sapiens	-	United Kingdom	NDM-1	-	CTX-M-15	-	-	-
	ERR1415560	SAMEA3721259	PRJEB10018	EuSCAPE_UK053	Homo sapiens	-	United Kingdom	-	OXA-181	-	-	-	-
	ERR1791067	SAMEA4062557	PRJEB12887	f352d990-fa7c-11e5-b358-3c4a9275d6c8	Homo sapiens	-	Vietnam	-	-	CTX-M-55	-	-	-
	SRR5884782	SAMN07312477	PRJNA231221	FDAARGOS_433	Homo sapiens	Rectal	Canada	NDM-5	OXA-181	CTX-M-15	2015	12	-
	ERR1971528	SAMEA104060897	PRJEB20792	FSVKVN1B	Homo sapiens	Bloodstream infections	Denmark	-	-	CTX-M-15	2014-2015	-	-
	SRR3098818	SAMN03922964	PRJNA290784	GN02380	Homo sapiens	Bodily fluid	United States	-	-	-	2005	-	-
	SRR1508875	SAMN02885325	PRJNA253300	H1250	Homo sapiens	Blood	Nepal	-	-	-	2011	9	28
	ERR1971544	SAMEA104060606	PRJEB20792	HBW7Y71A	Homo sapiens	Bloodstream infections	Denmark	-	OXA-181	-	2014-2015	-	-
	SRR3051049	SAMN04357700	PRJNA306133	HICF577	Homo sapiens	-	United Kingdom	-	KPC-2	CTX-M-15	-	-	-
	SRR3051053	SAMN04357704	PRJNA306133	HICF602	Homo sapiens	-	United Kingdom	NDM-1	-	CTX-M-15	-	-	-
	SRR3051057	SAMN04357708	PRJNA306133	HICF613	Homo sapiens	-	United Kingdom	NDM-1	-	-	-	-	-
	SRR3051062	SAMN04357713	PRJNA306133	HICF629	Homo sapiens	-	United Kingdom	-	OXA-181	CTX-M-15	-	-	-
	SRR3051068	SAMN04357719	PRJNA306133	HICF649	Homo sapiens	-	United Kingdom	-	OXA-181	CTX-M-15	-	-	-
	ERR1971559	SAMEA104060792	PRJEB20792	I5GPFY30	Homo sapiens	Bloodstream infections	Denmark	-	-	-	2014-2015	-	-
	ERR440760	SAMEA2382504	PRJEB5703	IR29	Homo sapiens	-	-	NDM-1	-	CTX-M-193	-	-	-
	ERR440768	SAMEA2382512	PRJEB5703	IR60	Homo sapiens	-	-	NDM-1	-	CTX-M-15	-	-	-
	ERR1971583	SAMEA104060608	PRJEB20792	JKK364PT	Homo sapiens	Bloodstream infections	Denmark	-	OXA-181	-	2014-2015	-	-
	SRR2724080	SAMN04158281	PRJNA295003	K71-77	Homo sapiens	Blood	Norway	NDM-1	-	-	2010	-	-
	SRR785629	SAMN01885884	PRJNA186274	KOEGE 131 (358a)	Homo sapiens	Urine	Denmark	-	-	-	2006	-	-
	SRR643055	SAMN00847714	PRJNA157711	KTE163	Homo sapiens	-	-	-	-	-	-	-	-
	SRR633754	SAMN00974076	PRJNA163455	KTE221	Homo sapiens	-	-	-	-	-	2010	-	-
	ERR1971604	SAMEA104060898	PRJEB20792	L0PYGTBR	Homo sapiens	Bloodstream infections	Denmark	-	-	-	2014-2015	-	-
	ERR1971605	SAMEA104060573	PRJEB20792	L7GK6M3I	Homo sapiens	Bloodstream infections	Denmark	-	-	CTX-M-15	2014-2015	-	-
	ERR1971612	SAMEA104060833	PRJEB20792	LYOJVLHM	Homo sapiens	Bloodstream infections	Denmark	-	OXA-181	CTX-M-15	2014-2015	-	-
	ERR1981602	SAMEA104077428	PRJEB19435	ME160112	Homo sapiens	-	Ireland	-	OXA-48	-	2016	-	-
	SRR5936493	SAMN07510235	PRJNA398288	MER-50	Homo sapiens	Blood	Australia	-	-	-	2014	-	-
	SRR5936509	SAMN07510247	PRJNA398288	MER-79	Homo sapiens	Blood	Singapore	-	-	CTX-M-55	2015	-	-
	SRR5936532	SAMN07510251	PRJNA398288	MER-86	Homo sapiens	Blood	Singapore	-	-	CTX-M-55	2015	-	-
	SRR3987591	SAMN04992484	PRJNA230969	MOD1-EC6654	Homo sapiens	Faeces	Saudi Arabia	-	-	-	1991	2	28
	SRR4262712	SAMN05591528	PRJNA230969	MOD1-EC701	Homo sapiens	Blood	United States	-	-	-	1985	-	-
	SRR4262794	SAMN05591525	PRJNA230969	MOD1-EC704	Homo sapiens	Blood	United States	-	-	-	1985	-	-
	SRR7211943	SAMN09244774	PRJNA454281	Mseq#40_62_A254	Homo sapiens	Fecal swab	United Kingdom	-	-	-	2015	-	-
	SRR7211944	SAMN09244775	PRJNA454281	Mseq#40_63_A258	Homo sapiens	Fecal swab	United Kingdom	-	-	-	2015	-	-
	ERR2060120	SAMEA104188768	PRJEB21997	MT21F.C2	Homo sapiens	Faeces	Vietnam	-	-	CTX-M-55	-	-	-
	ERR2060058	SAMEA104188706	PRJEB21997	MT66F.G2	Homo sapiens	Faeces	Vietnam	-	-	CTX-M-55	-	-	-
	SRR3982152	SAMN05170069	PRJNA288601	MUGSI_13	Homo sapiens	Blood	United States	-	-	CTX-M-15	2012	8	1
	SRR4017857	SAMN05170202	PRJNA288601	MUGSI_138	Homo sapiens	Blood	United States	-	-	-	2014	2	18
	SRR4065662	SAMN05170323	PRJNA288601	MUGSI_154	Homo sapiens	Urine	United States	-	KPC-3	CTX-M-15	2014	11	5
	SRR4017926	SAMN05170250	PRJNA288601	MUGSI_226	Homo sapiens	Urine	United States	-	KPC-3	CTX-M-15	2014	6	9
	SRR4017900	SAMN05170224	PRJNA288601	MUGSI_249	Homo sapiens	Urine	United States	-	-	CTX-M-15	2014	5	13
	SRR4035121	SAMN05170261	PRJNA288601	MUGSI_257	Homo sapiens	Urine	United States	-	-	CTX-M-15	2014	8	6
	SRR5714040	SAMN07255221	PRJNA390933	N14-00405	Homo sapiens	-	Canada	-	OXA-181	CTX-M-15	2014	-	-
	SRR5714064	SAMN07255222	PRJNA390933	N14-01305	Homo sapiens	-	Canada	-	OXA-181	CTX-M-15	2014	-	-
	SRR5714046	SAMN07255223	PRJNA390933	N14-01320	Homo sapiens	-	Canada	-	OXA-181	CTX-M-15	2014	-	-
	SRR5714073	SAMN07255225	PRJNA390933	N14-02388	Homo sapiens	-	Canada	-	OXA-181	-	2014	-	-
	SRR6892805	SAMN08783877	PRJNA445400	NR0683	Homo sapiens	Urine	United States	-	-	CTX-M-15	2014	11	2
	ERR1218604	SAMEA3531669	PRJEB11403	PB230	Homo sapiens	Pus	Thailand	-	-	CTX-M-55	2015	-	-
	ERR1218610	SAMEA3531682	PRJEB11403	PB259	Homo sapiens	Pus	Thailand	-	-	CTX-M-55	2015	-	-
	ERR1218707	SAMEA3531776	PRJEB11403	PB293	Homo sapiens	Urine	Thailand	-	-	CTX-M-55	2015	-	-
	ERR1218627	SAMEA3531727	PRJEB11403	PB406	Homo sapiens	Urine	Thailand	-	-	CTX-M-15	2015	-	-
	ERR1971665	SAMEA104060760	PRJEB20792	PDTPBAI1	Homo sapiens	Bloodstream infections	Denmark	-	-	CTX-M-15	2014-2015	-	-
	ERR2088799	SAMEA104205663	PRJEB22077	ECS1_14	Homo sapiens	-	Italy	-	OXA-181	CTX-M-15	2017	1	-
	ERR1197958	SAMEA3719141	PRJEB9568	RS119	Homo sapiens	Colonised wound	Germany	-	-	CTX-M-15	2011	12	4
	ERR1197959	SAMEA3719142	PRJEB9568	RS153	Homo sapiens	Port catheter infection	Germany	-	-	CTX-M-15	2011	8	23
	ERR1197960	SAMEA3719143	PRJEB9568	RS254	Homo sapiens	Urine	Germany	-	-	CTX-M-15	2011	9	12
	ERR1197961	SAMEA3719144	PRJEB9568	RS288	Homo sapiens	Urine	Germany	-	-	CTX-M-15	2012	2	29
	ERR1197962	SAMEA3719145	PRJEB9568	RS333	Homo sapiens	Stool sample	Germany	-	-	CTX-M-15	2011	1	2
	ERR1197963	SAMEA3719146	PRJEB9568	RS334	Homo sapiens	Stool sample	Germany	-	-	CTX-M-15	2011	1	2
	ERR1197964	SAMEA3719147	PRJEB9568	RS371	Homo sapiens	Wound swab	Germany	-	-	CTX-M-15	2012	9	7
	ERR1618920	SAMEA4429028	PRJEB15226	SCK09-08	Homo sapiens	-	Netherlands	-	-	CTX-M-15	-	-	-
	ERR1618990	SAMEA4429098	PRJEB15226	SCK26-14	Homo sapiens	-	Netherlands	-	-	CTX-M-15	-	-	-
	ERR1619127	SAMEA4429272	PRJEB15226	SCK45-03	Homo sapiens	-	Netherlands	-	-	CTX-M-15	-	-	-
	ERR1619164	SAMEA4429453	PRJEB15226	SCK48-10	Homo sapiens	-	Netherlands	-	-	CTX-M-15	-	-	-
	ERR1617774	SAMEA4427839	PRJEB15226	SCK49-35	Homo sapiens	-	Netherlands	-	-	CTX-M-15	-	-	-
	ERR1619188	SAMEA4429477	PRJEB15226	SCK50-52	Homo sapiens	-	Netherlands	-	-	CTX-M-15	-	-	-
	ERR1619197	SAMEA4429486	PRJEB15226	SCK51-18	Homo sapiens	-	Netherlands	-	-	CTX-M-15	-	-	-
	ERR1619278	SAMEA4429520	PRJEB15226	SCK51-80	Homo sapiens	-	Netherlands	-	-	CTX-M-15	-	-	-
	ERR1619377	SAMEA4429612	PRJEB15226	SCK53-71	Homo sapiens	-	Netherlands	-	-	CTX-M-15	-	-	-
	ERR1619455	SAMEA4429676	PRJEB15226	SCK59-76	Homo sapiens	-	Netherlands	-	-	CTX-M-15	-	-	-
	ERR1617979	SAMEA4428044	PRJEB15226	SCK67-12	Homo sapiens	-	Netherlands	-	-	CTX-M-15	-	-	-
	ERR1619504	SAMEA4429720	PRJEB15226	SCK67-79	Homo sapiens	-	Netherlands	-	-	CTX-M-15	-	-	-
	ERR1618049	SAMEA4428173	PRJEB15226	SCP03-49	Homo sapiens	-	Netherlands	-	-	CTX-M-1	-	-	-
	ERR1618957	SAMEA4429065	PRJEB15226	SCP06-30	Homo sapiens	-	Netherlands	-	-	CTX-M-15	-	-	-
	ERR1618973	SAMEA4429081	PRJEB15226	SCP06-64	Homo sapiens	-	Netherlands	-	-	CTX-M-15	-	-	-
	ERR1618151	SAMEA4428275	PRJEB15226	SCP09-43	Homo sapiens	-	Netherlands	-	-	CTX-M-14, CTX-M-15	-	-	-
	ERR1618152	SAMEA4428276	PRJEB15226	SCP09-44	Homo sapiens	-	Netherlands	-	-	CTX-M-14, CTX-M-15	-	-	-
	ERR1619018	SAMEA4429126	PRJEB15226	SCP09-54	Homo sapiens	-	Netherlands	-	-	CTX-M-15	-	-	-
	ERR1619020	SAMEA4429128	PRJEB15226	SCP09-56	Homo sapiens	-	Netherlands	-	-	CTX-M-15	-	-	-
	ERR1619024	SAMEA4429132	PRJEB15226	SCP09-66	Homo sapiens	-	Netherlands	-	-	CTX-M-15	-	-	-
	ERR1618156	SAMEA4428280	PRJEB15226	SCP10-08	Homo sapiens	-	Netherlands	-	-	CTX-M-15	-	-	-
	ERR1618189	SAMEA4428313	PRJEB15226	SCP11-54	Homo sapiens	-	Netherlands	-	-	CTX-M-14, CTX-M-15	-	-	-
	ERR1619090	SAMEA4429198	PRJEB15226	SCP12-01	Homo sapiens	-	Netherlands	-	-	CTX-M-1	-	-	-
	ERR1618199	SAMEA4428323	PRJEB15226	SCP12-33	Homo sapiens	-	Netherlands	-	-	CTX-M-1	-	-	-
	ERR1619100	SAMEA4429208	PRJEB15226	SCP12-36-3	Homo sapiens	-	Netherlands	-	-	CTX-M-1	-	-	-
	ERR1618212	SAMEA4428336	PRJEB15226	SCP12-79	Homo sapiens	-	Netherlands	-	-	CTX-M-15	-	-	-
	ERR1617809	SAMEA4427874	PRJEB15226	SCP13-04-2	Homo sapiens	-	Netherlands	-	-	CTX-M-15	-	-	-
	ERR1619159	SAMEA4429448	PRJEB15226	SCP16-44	Homo sapiens	-	Netherlands	-	-	CTX-M-15	-	-	-
	ERR1618387	SAMEA4428512	PRJEB15226	SCP21-28	Homo sapiens	-	Netherlands	-	-	CTX-M-15	-	-	-
	ERR1619351	SAMEA4429586	PRJEB15226	SCP22-31	Homo sapiens	-	Netherlands	-	-	CTX-M-15	-	-	-
	ERR1619365	SAMEA4429600	PRJEB15226	SCP22-41	Homo sapiens	-	Netherlands	-	-	CTX-M-15	-	-	-
	ERR1618407	SAMEA4428532	PRJEB15226	SCP23-42	Homo sapiens	-	Netherlands	-	-	-	-	-	-
	ERR1618494	SAMEA4428626	PRJEB15226	SCP29-09	Homo sapiens	-	Netherlands	-	-	CTX-M-15	-	-	-
	DRR138472	SAMD00127152	PRJDB7066	TM60	Homo sapiens	Rectal swab	Thailand	-	-	CTX-M-55	2018	2	7
	SRR1180726	SAMN02581259	PRJNA234126	UCI 53	Homo sapiens	Aspirate, biliary drain	United States	-	-	CTX-M-15	2013	-	-
	ERR1971770	SAMEA104060785	PRJEB20792	VGZQTDQ4	Homo sapiens	Bloodstream infections	Denmark	-	-	-	2014-2015	-	-
	SRR7026308	SAMN08932731	PRJNA418674	WCHEC000992	Homo sapiens	-	China	NDM-5	-	CTX-M-3	2016	1	13	000992
	SRR7026304	SAMN08932732	PRJNA418674	WCHEC005828	Homo sapiens	-	China	-	OXA-181	CTX-M-15	2014	-	-	005828
	SRR6474925	SAMN08364575	PRJNA418674	WCHEC045869	Homo sapiens	-	China	-	OXA-181	CTX-M-15	-	-	-	045869
	SRR7716575	SAMN09842379	PRJNA418674	WCHEC115101	Homo sapiens	Sputum	China	NDM-5	-	CTX-M-55	2017	12	28	115101
	SRR7716572	SAMN09842380	PRJNA418674	WCHEC115102	Homo sapiens	Sputum	China	NDM-5	-	-	2018	1	9	115102
	SRR6380485	SAMN08182235	PRJNA292667	FSIS11706113	Pig	Animal-swine-market swine	United States	-	-	CTX-M-55	2017	-	-
	SRR5865414	SAMN07411238	PRJNA292667	FSIS1702754	Pig	Animal-swine-market swine	United States	-	-	-	2017	-	-
	SRR5865593	SAMN07229639	PRJNA338676	OH-17-6662	Pig	Porcine Intestine	United States	-	-	-	2017	-	-
	ERR2223749	SAMEA104437472	PRJEB23993	U15_0221	Pig	-	Poland	-	-	-	2015	1	1
	ERR2223756	SAMEA104437479	PRJEB23993	U15_0293X	Pig	-	Poland	-	-	CTX-M-55	2015	1	1
	SRR3957093	SAMN04992264	PRJNA230969	MOD1-EC6898	Porcine	Intestine	United States	-	-	-	1975	1	1
	SRR2970227	SAMN04293372	PRJNA292667	FSIS 210115768	Poultry	Animal-Turkey-Young Turkey	United States	-	-	-	2014	9	27
	SRR5470036	SAMN06645838	PRJNA293225	NC_STEC121	Poultry	Chicken house 1 Back	United States	-	-	-	2015	5	3
	ERR2193921	SAMEA104378685	PRJEB21546	15-AB01299-0	Sus	-	Germany	-	-	CTX-M-15	2015	-	-
	ERR1656423	SAMEA4464658	PRJEB15511	E. coli_R1	Sus scrofa	-	Denmark	-	-	-	2015	-	-
	ERR2019228	SAMEA104142947	PRJEB21546	13266-2IDSA	Sus scrofa domesticus	Caecal sample	Romania	-	-	CTX-M-15	2015	-	-
	ERR2019109	SAMEA104142828	PRJEB21546	15290135(S15FP03936)	Sus scrofa domesticus	Meat	Belgium	-	-	CTX-M-15	2015	-	-
	ERR2019135	SAMEA104142854	PRJEB21546	BA 5295/15	Sus scrofa domesticus	-	Czech Republic	-	-	CTX-M-15	2015	-	-
	ERR2019239	SAMEA104142958	PRJEB21546	ESBL25892-TS15	Sus scrofa domesticus	Caecal sample	Slovenia	-	-	CTX-M-15	2015	-	-
	ERR2019177	SAMEA104142896	PRJEB21546	M2015-10042640/2	Sus scrofa domesticus	Meat	Hungary	-	-	CTX-M-15	2015	-	-
	ERR2019250	SAMEA104142969	PRJEB21546	ZTA15/00421EB1	Sus scrofa domesticus	Caecal sample	Spain	-	-	CTX-M-15	2015	-	-
	SRR3971177	SAMN04992277	PRJNA230969	MOD1-EC6911	Sus scrofa scrofa	Intestine	United States	-	-	-	1975	1	1
	ERR1197952	SAMEA3719132	PRJEB9568	R37	Swine	Pooled faecal samples	Germany	-	-	CTX-M-15	2011	5	24
	ERR2224001	SAMEA104437724	PRJEB23993	Eschericha-coli-U14-0628	Turkey	-	Poland	-	-	-	2014	1	1
