# Supplementary material for: Key evolutionary events in the emergence of a globally disseminated, carbapenem resistant clone in the Escherichia coli ST410 lineage
Source: Commun Biol. 2019 Aug 29;2:322. doi: 10.1038/s42003-019-0569-1 (PMC6715731; doi:10.1038/s42003-019-0569-1)
Supplement: Supplementary file 5 — Supplementary Data 3 [file 42003_2019_569_MOESM5_ESM.xlsx]

## Sheet: core_SNP
snp-dists 0.6.3	000992bb	005828bb	020001bb	020026bb	020031bb	020032bb	020129bb	020147bb	025943bb	035101bb	035109bb	035112bb	035123bb	035125R1bb	035133bb	035140bb	035148R1bb	045869bb	115101bb	115102bb	DRR089062bb	DRR138472bb	ERR054694bb	ERR1035708bb	ERR1036086bb	ERR119390bb	ERR1195516bb	ERR1195575bb	ERR1195581bb	ERR1195594bb	ERR1195662bb	ERR1195674bb	ERR1195698bb	ERR1195708bb	ERR1195710bb	ERR1197942bb	ERR1197943bb	ERR1197944bb	ERR1197945bb	ERR1197946bb	ERR1197947bb	ERR1197948bb	ERR1197949bb	ERR1197950bb	ERR1197951bb	ERR1197952bb	ERR1197953bb	ERR1197954bb	ERR1197955bb
SRR7026308	0	3843	2784	3939	3960	14	3937	3923	3980	189	80	212	189	186	209	78	188	3911	3662	4181	2849	7242	5468	2897	3013	5291	500	457	495	500	3206	2679	787	459	496	468	3448	475	476	458	2673	2686	2657	2652	502	2894	467	470	473
SRR7026304	3843	0	3271	52	58	3847	57	42	85	3888	3852	3887	3887	3883	3573	3849	3887	9	4472	1397	3283	8251	4636	3256	3248	4665	3913	3978	3838	3863	3367	1832	4094	3779	3777	4222	3750	4103	4122	3966	1815	1829	1814	1812	4080	3314	4135	4032	3931
SRR6942789	2784	3271	0	3467	3474	2788	3446	3424	3523	2845	2826	2853	2843	2839	2573	2825	2842	3410	4383	1970	530	7754	5100	1348	1599	4918	2960	3357	2859	2910	2749	2182	3487	3238	2756	3727	1770	3506	3567	3322	2145	2215	2158	2138	3428	526	3537	3552	3394
SRR6942787	3939	52	3467	0	17	3943	67	51	102	3989	3955	3986	3988	3981	3671	3954	3988	49	4595	1458	3423	8366	4709	3386	3377	4753	4006	4075	3936	3956	3473	1892	4192	3880	3871	4337	3894	4221	4231	4059	1871	1884	1866	1864	4208	3461	4252	4129	4021
SRR7026311	3960	58	3474	17	0	3964	90	74	104	4005	3952	3990	4004	3997	3687	3950	4004	51	4616	1475	3438	8381	4550	3383	3390	4665	4028	4091	3957	3978	3262	1914	4196	3895	3892	4338	3567	4223	4233	4064	1893	1906	1888	1886	4215	3459	4253	4134	4025
SRR6942781	14	3847	2788	3943	3964	0	3943	3929	3984	201	83	220	201	198	217	82	200	3915	3668	4185	2853	7250	5476	2899	3017	5298	506	464	500	506	3212	2683	793	464	501	475	3453	482	484	465	2677	2691	2663	2658	513	2900	474	477	481
SRR7026307	3937	57	3446	67	90	3943	0	52	107	3988	3954	3998	3984	3984	3674	3953	3986	54	4596	1468	3432	8356	4368	3395	3376	4761	4006	4077	3937	3955	3482	1890	3971	3881	3872	4336	3888	4220	4230	4060	1867	1878	1869	1867	4197	3455	4249	4130	4020
SRR7026287	3923	42	3424	51	74	3929	52	0	91	3973	3940	3983	3969	3969	3659	3938	3971	37	4578	1449	3416	8340	4711	3380	3359	4748	3994	4061	3923	3944	3468	1878	4180	3864	3859	4323	3868	4204	4218	4042	1855	1866	1857	1855	4180	3440	4235	4113	4006
SRR6442662	3980	85	3523	102	104	3984	107	91	0	4030	3997	4028	4029	4022	3712	3996	4029	82	4639	1493	3485	8406	4751	3447	3436	4792	4065	4114	3995	4014	3514	1951	4252	3922	3930	4377	3954	4260	4269	4099	1929	1943	1926	1923	4248	3522	4291	4167	4059
SRR7026310	189	3888	2845	3989	4005	201	3988	3973	4030	0	235	112	1	1	105	232	1	3958	3723	4230	2900	7258	5505	2955	3064	5315	549	508	546	546	3236	2742	845	512	546	540	3464	547	547	531	2734	2750	2708	2702	525	2947	534	541	546
SRR7026299	80	3852	2826	3955	3952	83	3954	3940	3997	235	0	229	236	232	255	3	233	3925	3677	4196	2892	7259	5231	2930	3032	5160	512	499	504	508	2905	2707	800	502	508	510	3038	516	518	503	2704	2728	2707	2700	524	2937	508	516	492
SRR7026302	212	3887	2853	3986	3990	220	3998	3983	4028	112	229	0	112	110	16	227	110	3954	3721	4240	2908	7284	5279	2957	3077	5172	553	525	551	551	2951	2721	865	525	549	527	3046	542	541	525	2739	2754	2718	2712	541	2951	526	532	537
SRR7026305	189	3887	2843	3988	4004	201	3984	3969	4029	1	236	112	0	0	105	233	0	3956	3721	4226	2895	7258	5503	2953	3062	5312	550	509	548	547	3231	2739	847	513	548	539	3462	550	548	533	2731	2747	2704	2698	526	2944	535	542	546
SRR7188516	186	3883	2839	3981	3997	198	3984	3969	4022	1	232	110	0	0	103	229	0	3952	3717	4227	2896	7254	5501	2951	3060	5311	548	508	545	545	3228	2736	844	512	545	539	3458	547	544	531	2729	2745	2704	2698	525	2943	534	541	546
SRR7026312	209	3573	2573	3671	3687	217	3674	3659	3712	105	255	16	105	103	0	252	103	3641	3417	3921	2590	6975	5195	2636	2767	5003	541	507	539	538	2931	2428	865	511	538	532	3193	541	541	524	2420	2432	2394	2388	542	2641	528	535	540
SRR7026300	78	3849	2825	3954	3950	82	3953	3938	3996	232	3	227	233	229	252	0	230	3922	3673	4195	2890	7267	5229	2926	3031	5160	511	499	504	507	2908	2705	798	502	507	507	3039	514	513	500	2699	2723	2704	2697	523	2938	504	512	490
SRR7188519	188	3887	2842	3988	4004	200	3986	3971	4029	1	233	110	0	0	103	230	0	3957	3720	4228	2897	7252	5503	2952	3061	5314	547	508	545	544	3231	2738	844	512	545	538	3460	549	547	532	2731	2747	2706	2700	524	2946	534	541	545
SRR6474925	3911	9	3410	49	51	3915	54	37	82	3958	3925	3954	3956	3952	3641	3922	3957	0	4558	1434	3406	8349	4684	3349	3339	4722	3992	4058	3917	3942	3444	1881	4172	3860	3856	4309	3856	4187	4203	4039	1863	1873	1857	1854	4170	3431	4220	4100	4006
SRR7716575	3662	4472	4383	4595	4616	3668	4596	4578	4639	3723	3677	3721	3721	3717	3417	3673	3720	4558	0	5035	3368	7712	5026	3319	3588	5086	3342	3448	3244	3295	3586	2927	3376	3237	3130	3649	4155	3542	3558	3464	2891	2945	2919	2905	3621	3387	3568	3547	3452
SRR7716572	4181	1397	1970	1458	1475	4185	1468	1449	1493	4230	4196	4240	4226	4227	3921	4195	4228	1434	5035	0	1992	8558	5687	2677	2629	6137	4244	4264	4164	4189	3818	3239	4202	4090	4093	4542	2431	4380	4439	4278	3255	3285	3294	3276	4427	1992	4441	4382	4249
DRR089062	2849	3283	530	3423	3438	2853	3432	3416	3485	2900	2892	2908	2895	2896	2590	2890	2897	3406	3368	1992	0	7085	4087	770	768	4472	2553	2594	2475	2515	2264	1649	2510	2372	2396	2773	615	2593	2660	2474	1614	1661	1665	1648	2723	74	2658	2585	2447
DRR138472	7242	8251	7754	8366	8381	7250	8356	8340	8406	7258	7259	7284	7258	7254	6975	7267	7252	8349	7712	8558	7085	0	8635	7077	7182	9053	6815	6682	6715	6758	6994	6885	6778	6510	6631	6909	7647	6811	6849	6783	6888	6930	6904	6892	6967	7128	6843	6835	6742
ERR054694	5468	4636	5100	4709	4550	5476	4368	4711	4751	5505	5231	5279	5503	5501	5195	5229	5503	4684	5026	5687	4087	8635	0	4548	4147	757	4716	4969	4622	4673	4062	3078	4972	4767	4541	5178	4502	5113	5118	5097	3087	3095	3080	3079	5245	4470	5106	5190	5100
ERR1035708	2897	3256	1348	3386	3383	2899	3395	3380	3447	2955	2930	2957	2953	2951	2636	2926	2952	3349	3319	2677	770	7077	4548	0	418	4135	2514	2839	2427	2467	2217	1556	2696	2676	2374	3162	1759	2975	3031	2778	1560	1590	1589	1581	2745	751	3011	2959	2853
ERR1036086	3013	3248	1599	3377	3390	3017	3376	3359	3436	3064	3032	3077	3062	3060	2767	3031	3061	3339	3588	2629	768	7182	4147	418	0	4448	2567	2734	2478	2521	2411	1618	2697	2564	2403	2993	1594	2828	2883	2730	1633	1665	1619	1611	2901	795	2868	2839	2732
ERR119390	5291	4665	4918	4753	4665	5298	4761	4748	4792	5315	5160	5172	5312	5311	5003	5160	5314	4722	5086	6137	4472	9053	757	4135	4448	0	4886	4682	4790	4830	4461	3056	4851	4492	4731	4922	4579	4838	4861	4826	3083	3092	3087	3085	4947	4498	4862	4847	4781
ERR1195516	500	3913	2960	4006	4028	506	4006	3994	4065	549	512	553	550	548	541	511	547	3992	3342	4244	2553	6815	4716	2514	2567	4886	0	184	3	5	2766	2353	199	189	5	175	2900	183	181	170	2301	2325	2306	2306	221	2566	173	204	206
ERR1195575	457	3978	3357	4075	4091	464	4077	4061	4114	508	499	525	509	508	507	499	508	4058	3448	4264	2594	6682	4969	2839	2734	4682	184	0	182	185	2633	2389	526	13	170	208	3089	182	167	45	2343	2385	2362	2361	185	2591	179	63	76
ERR1195581	495	3838	2859	3936	3957	500	3937	3923	3995	546	504	551	548	545	539	504	545	3917	3244	4164	2475	6715	4622	2427	2478	4790	3	182	0	3	2677	2281	196	184	5	171	2815	178	176	167	2222	2246	2226	2226	206	2469	168	195	200
ERR1195594	500	3863	2910	3956	3978	506	3955	3944	4014	546	508	551	547	545	538	507	544	3942	3295	4189	2515	6758	4673	2467	2521	4830	5	185	3	0	2715	2317	198	187	7	174	2849	179	179	167	2260	2284	2264	2264	218	2518	171	207	209
ERR1195662	3206	3367	2749	3473	3262	3212	3482	3468	3514	3236	2905	2951	3231	3228	2931	2908	3231	3444	3586	3818	2264	6994	4062	2217	2411	4461	2766	2633	2677	2715	0	1871	2740	2378	2601	2738	2350	2670	2697	2654	1841	1862	1847	1847	2827	2260	2681	2734	2641
ERR1195674	2679	1832	2182	1892	1914	2683	1890	1878	1951	2742	2707	2721	2739	2736	2428	2705	2738	1881	2927	3239	1649	6885	3078	1556	1618	3056	2353	2389	2281	2317	1871	0	2601	2177	2222	2544	2180	2413	2428	2327	59	71	76	76	2423	1626	2447	2361	2325
ERR1195698	787	4094	3487	4192	4196	793	3971	4180	4252	845	800	865	847	844	865	798	844	4172	3376	4202	2510	6778	4972	2696	2697	4851	199	526	196	198	2740	2601	0	534	197	548	3445	549	521	568	2582	2595	2580	2581	525	2759	542	556	491
ERR1195708	459	3779	3238	3880	3895	464	3881	3864	3922	512	502	525	513	512	511	502	512	3860	3237	4090	2372	6510	4767	2676	2564	4492	189	13	184	187	2378	2177	534	0	172	204	2887	178	174	40	2144	2185	2160	2159	192	2399	175	55	60
ERR1195710	496	3777	2756	3871	3892	501	3872	3859	3930	546	508	549	548	545	538	507	545	3856	3130	4093	2396	6631	4541	2374	2403	4731	5	170	5	7	2601	2222	197	172	0	174	2765	182	181	167	2175	2184	2166	2165	170	2378	173	180	184
ERR1197942	468	4222	3727	4337	4338	475	4336	4323	4377	540	510	527	539	539	532	507	538	4309	3649	4542	2773	6909	5178	3162	2993	4922	175	208	171	174	2738	2544	548	204	174	0	3333	22	27	26	2528	2555	2540	2538	310	2820	7	19	25
ERR1197943	3448	3750	1770	3894	3567	3453	3888	3868	3954	3464	3038	3046	3462	3458	3193	3039	3460	3856	4155	2431	615	7647	4502	1759	1594	4579	2900	3089	2815	2849	2350	2180	3445	2887	2765	3333	0	3154	3225	2976	2193	2251	2226	2208	3390	590	3230	3064	2990
ERR1197944	475	4103	3506	4221	4223	482	4220	4204	4260	547	516	542	550	547	541	514	549	4187	3542	4380	2593	6811	5113	2975	2828	4838	183	182	178	179	2670	2413	549	178	182	22	3154	0	23	33	2399	2424	2405	2405	264	2638	22	34	28
ERR1197945	476	4122	3567	4231	4233	484	4230	4218	4269	547	518	541	548	544	541	513	547	4203	3558	4439	2660	6849	5118	3031	2883	4861	181	167	176	179	2697	2428	521	174	181	27	3225	23	0	31	2410	2439	2419	2419	262	2704	16	37	31
ERR1197946	458	3966	3322	4059	4064	465	4060	4042	4099	531	503	525	533	531	524	500	532	4039	3464	4278	2474	6783	5097	2778	2730	4826	170	45	167	167	2654	2327	568	40	167	26	2976	33	31	0	2309	2331	2312	2312	166	2507	24	32	38
ERR1197947	2673	1815	2145	1871	1893	2677	1867	1855	1929	2734	2704	2739	2731	2729	2420	2699	2731	1863	2891	3255	1614	6888	3087	1560	1633	3083	2301	2343	2222	2260	1841	59	2582	2144	2175	2528	2193	2399	2410	2309	0	21	40	40	2404	1621	2430	2344	2314
ERR1197948	2686	1829	2215	1884	1906	2691	1878	1866	1943	2750	2728	2754	2747	2745	2432	2723	2747	1873	2945	3285	1661	6930	3095	1590	1665	3092	2325	2385	2246	2284	1862	71	2595	2185	2184	2555	2251	2424	2439	2331	21	0	44	43	2429	1653	2459	2366	2326
ERR1197949	2657	1814	2158	1866	1888	2663	1869	1857	1926	2708	2707	2718	2704	2704	2394	2704	2706	1857	2919	3294	1665	6904	3080	1589	1619	3087	2306	2362	2226	2264	1847	76	2580	2160	2166	2540	2226	2405	2419	2312	40	44	0	3	2393	1661	2441	2351	2312
ERR1197950	2652	1812	2138	1864	1886	2658	1867	1855	1923	2702	2700	2712	2698	2698	2388	2697	2700	1854	2905	3276	1648	6892	3079	1581	1611	3085	2306	2361	2226	2264	1847	76	2581	2159	2165	2538	2208	2405	2419	2312	40	43	3	0	2392	1644	2439	2350	2313
ERR1197951	502	4080	3428	4208	4215	513	4197	4180	4248	525	524	541	526	525	542	523	524	4170	3621	4427	2723	6967	5245	2745	2901	4947	221	185	206	218	2827	2423	525	192	170	310	3390	264	262	166	2404	2429	2393	2392	0	2800	259	198	165
ERR1197952	2894	3314	526	3461	3459	2900	3455	3440	3522	2947	2937	2951	2944	2943	2641	2938	2946	3431	3387	1992	74	7128	4470	751	795	4498	2566	2591	2469	2518	2260	1626	2759	2399	2378	2820	590	2638	2704	2507	1621	1653	1661	1644	2800	0	2704	2616	2480
ERR1197953	467	4135	3537	4252	4253	474	4249	4235	4291	534	508	526	535	534	528	504	534	4220	3568	4441	2658	6843	5106	3011	2868	4862	173	179	168	171	2681	2447	542	175	173	7	3230	22	16	24	2430	2459	2441	2439	259	2704	0	23	23
ERR1197954	470	4032	3552	4129	4134	477	4130	4113	4167	541	516	532	542	541	535	512	541	4100	3547	4382	2585	6835	5190	2959	2839	4847	204	63	195	207	2734	2361	556	55	180	19	3064	34	37	32	2344	2366	2351	2350	198	2616	23	0	16
ERR1197955	473	3931	3394	4021	4025	481	4020	4006	4059	546	492	537	546	546	540	490	545	4006	3452	4249	2447	6742	5100	2853	2732	4781	206	76	200	209	2641	2325	491	60	184	25	2990	28	31	38	2314	2326	2312	2313	165	2480	23	16	0
ERR1197956	492	4035	3381	4154	4160	502	4139	4124	4195	515	516	541	516	515	534	513	515	4117	3569	4376	2671	6932	5188	2684	2846	4892	214	186	199	211	2766	2365	529	198	163	313	3336	267	265	175	2348	2373	2338	2338	3	2748	262	204	177
ERR1197957	497	3999	3332	4122	4131	508	4111	4095	4164	527	517	545	528	522	545	509	527	4087	3522	4339	2632	6903	5161	2653	2808	4861	219	179	205	217	2738	2332	514	187	168	302	3275	255	247	154	2313	2342	2309	2306	10	2710	250	194	154
ERR1197958	463	4040	3402	4132	4136	470	4135	4117	4172	534	498	526	534	534	527	496	533	4112	3524	4370	2554	6841	5135	2853	2810	4854	166	48	161	166	2700	2387	583	46	166	26	3021	38	41	29	2387	2410	2389	2389	176	2587	22	30	36
ERR1197959	472	3941	2978	4039	4045	479	4041	4026	4080	541	514	529	541	541	534	511	539	4018	3298	4286	2499	6752	5044	2534	2598	4911	177	43	171	175	2725	2323	370	47	176	36	3000	46	45	36	2303	2314	2302	2301	40	2532	33	42	48
ERR1197960	2908	3257	1356	3381	3379	2911	3392	3375	3439	2971	2946	2958	2971	2964	2647	2943	2970	3355	3014	2709	868	7046	4373	82	150	4203	2529	2564	2438	2480	2258	1605	2757	2357	2387	2791	1419	2631	2684	2523	1596	1624	1623	1615	2711	867	2685	2621	2479
ERR1197961	2987	3376	1018	3530	3542	2988	3524	3506	3591	3033	3020	3068	3031	3028	2758	3016	3031	3500	3578	2066	121	7259	4501	1121	1037	4500	2530	2572	2441	2482	2354	1754	2949	2383	2391	2887	679	2703	2767	2488	1748	1801	1747	1729	2862	139	2770	2585	2527
ERR1197962	461	4087	3543	4176	4179	468	4179	4161	4216	533	507	522	534	533	527	503	533	4151	3579	4419	2594	6891	5193	2931	2888	4907	169	52	164	167	2722	2427	597	42	170	20	3075	45	44	18	2411	2437	2419	2416	190	2624	30	29	35
ERR1197963	462	4063	3535	4153	4155	469	4156	4138	4193	533	506	522	534	533	527	502	533	4127	3556	4411	2587	6864	5171	2925	2885	4885	170	54	165	168	2702	2398	595	40	170	24	3064	46	43	18	2386	2411	2395	2392	196	2616	29	29	33
ERR1197964	2940	3269	1428	3370	3358	2943	3390	3375	3415	3002	2908	2963	2993	2998	2679	2905	2999	3346	3091	2713	863	7150	4217	80	200	4052	2568	2658	2474	2521	1934	1607	2864	2456	2421	2871	1027	2701	2746	2625	1611	1642	1641	1633	2750	818	2765	2689	2574
ERR1197965	465	3964	2992	4061	4067	472	4063	4048	4102	536	507	523	535	535	527	504	534	4041	3309	4313	2526	6760	5120	2562	2625	4914	172	40	167	170	2748	2351	373	40	172	30	3030	40	39	31	2327	2339	2326	2326	38	2559	28	36	42
ERR1197967	2668	1811	2196	1870	1892	2672	1865	1853	1930	2732	2708	2736	2729	2727	2415	2703	2729	1860	2936	3285	1654	6921	3083	1583	1658	3081	2311	2361	2233	2269	1849	58	2581	2161	2169	2532	2239	2402	2414	2311	24	28	34	32	2413	1648	2434	2349	2312
ERR1202023	3520	4068	3101	4170	4194	3525	3809	4153	4212	3569	3567	3603	3566	3563	3258	3563	3564	4152	3248	3961	2255	7225	4886	2613	2400	5008	2737	2940	2643	2691	1259	2475	3075	2707	2599	3144	3164	3072	3104	3061	2473	2491	2444	2443	3162	2660	3082	3110	3043
ERR1217055	3839	31	3269	47	53	3843	51	35	82	3889	3851	3890	3886	3884	3572	3848	3886	27	4470	1399	3293	8260	4640	3257	3244	4677	3922	3974	3847	3873	3375	1833	4106	3780	3787	4205	3734	4095	4108	3966	1816	1826	1810	1809	4072	3322	4119	4018	3930
ERR1218604	3068	4030	3262	4137	4157	3075	4131	4115	4180	3135	3107	3133	3133	3130	2843	3108	3130	4105	3468	4403	2763	7116	4794	2668	2761	5287	2718	2520	2607	2672	2343	2408	2675	2322	2517	2734	3317	2645	2682	2667	2374	2406	2387	2374	2799	2789	2671	2725	2577
ERR1218610	3067	4023	3264	4138	4156	3074	4131	4116	4181	3133	3106	3133	3131	3129	2843	3107	3128	4107	3462	4400	2765	7118	4788	2666	2755	5280	2718	2522	2607	2672	2344	2403	2678	2325	2517	2741	3319	2647	2688	2668	2369	2404	2385	2372	2803	2787	2675	2726	2578
ERR1218627	3902	35	3377	53	76	3908	58	42	69	3952	3917	3961	3948	3948	3638	3915	3950	29	4547	1437	3390	8323	4334	3345	3330	4727	3979	4046	3904	3929	3448	1871	3935	3847	3843	4298	3841	4178	4192	4032	1848	1859	1850	1848	4145	3408	4208	4090	3995
ERR1218707	3227	4403	3480	4519	4541	3236	4518	4503	4556	3285	3254	3299	3283	3277	3167	3251	3280	4480	4187	4510	2922	7683	5416	2837	2933	5501	2777	2668	2675	2724	3146	2773	3126	2639	2639	3003	3509	2867	2881	2802	2757	2804	2763	2765	2962	2969	2919	2893	2762
ERR1218718	2912	3303	1825	3447	3449	2914	3445	3426	3508	2962	2931	2967	2961	2956	2647	2929	2961	3401	3321	2725	826	7125	4307	529	455	4444	2524	2803	2437	2476	2222	1596	2703	2613	2383	3068	1679	2900	2936	2739	1608	1653	1646	1637	2813	836	2942	2867	2751
ERR1228320	3266	3630	3070	3726	3746	3271	3729	3714	3767	3300	3307	3338	3299	3296	3049	3302	3297	3690	2833	4240	2429	7049	4955	2434	2747	4817	2844	2710	2773	2814	2989	2038	3141	2528	2696	3009	3280	2942	2958	2812	2010	2033	1994	1993	2986	2452	2948	2952	2895
ERR1351670	2882	3229	1288	3319	3335	2886	3326	3312	3380	2931	2921	2939	2927	2927	2610	2921	2928	3312	3263	2604	774	7052	4382	121	145	4432	2524	2616	2441	2482	2242	1519	2832	2399	2391	2855	1389	2687	2729	2604	1514	1539	1537	1529	2681	780	2743	2675	2579
ERR1359224	2692	1896	2241	2001	2020	2698	1987	1973	2058	2743	2715	2740	2739	2737	2434	2711	2739	1972	2893	3313	1668	6953	3128	1672	1699	3025	2327	2374	2249	2283	1875	124	2611	2177	2204	2530	2268	2437	2416	2386	67	84	58	58	2488	1699	2439	2442	2332
ERR1374952	2820	49	2243	90	111	2825	90	73	128	2861	2817	2867	2859	2856	2656	2814	2858	62	3456	845	1979	6311	3524	2190	2101	3502	2857	2998	2804	2821	2442	1176	3133	2889	2724	3183	2526	3061	3083	2959	1158	1180	1135	1136	3118	2011	3099	3051	2942
ERR1415483	2620	1787	1995	1855	1874	2626	1860	1848	1914	2670	2658	2675	2666	2666	2358	2657	2668	1828	2819	3185	1537	6778	3074	1471	1511	3082	2279	2317	2205	2238	1806	76	2529	2112	2144	2482	2075	2360	2374	2274	41	45	21	20	2353	1537	2382	2308	2286
ERR1415550	3622	3910	2338	4018	4037	3627	4026	4010	4075	3671	3657	3676	3667	3667	3391	3657	3669	3981	3721	3550	1814	7809	4995	1696	1656	5083	3253	3346	3162	3202	2919	2288	3580	3171	3112	3535	2451	3424	3448	3440	2291	2312	2299	2302	3504	1818	3452	3478	3389
ERR1415560	3863	66	3284	79	100	3869	84	68	115	3914	3877	3922	3910	3910	3602	3875	3912	59	4495	1442	3320	8287	4310	3279	3269	4703	3947	3996	3874	3900	3416	1846	3911	3804	3819	4227	3757	4119	4137	3994	1828	1837	1827	1825	4092	3344	4143	4045	3954
ERR1514868	2945	4183	3450	4283	4293	2950	4286	4271	4325	2991	2985	3029	2989	2989	2725	2979	2992	4247	4513	4414	2664	7718	5009	2886	2978	5362	2525	2682	2435	2480	3071	2546	2613	2495	2367	2807	3538	2704	2747	2785	2554	2583	2566	2569	2760	2680	2718	2792	2723
ERR1541417	3859	41	3297	54	60	3863	59	43	90	3911	3871	3912	3908	3906	3595	3868	3908	34	4499	1419	3323	8276	4646	3282	3269	4666	3937	3995	3862	3887	3392	1833	4125	3803	3801	4229	3768	4116	4134	3980	1817	1828	1813	1811	4094	3342	4142	4036	3950
ERR1609578	3483	3755	3137	3870	3666	3488	3536	3852	3910	3498	3222	3251	3495	3491	3209	3224	3493	3841	3685	3797	2267	7369	4325	2558	2388	4460	2696	2995	2604	2645	271	2197	3034	2743	2525	3215	2879	3129	3150	3055	2168	2200	2156	2155	3249	2673	3142	3127	2988
ERR1617774	2944	3302	1661	3438	3452	2946	3436	3420	3478	2987	2972	2983	2984	2982	2663	2971	2983	3402	3691	2698	856	7160	4201	457	229	4497	2612	2880	2522	2567	2324	1629	2609	2668	2434	3075	1571	2911	2950	2781	1611	1658	1646	1639	2887	844	2962	2904	2803
ERR1617809	490	3513	2738	3610	3624	498	3611	3597	3668	537	526	544	537	537	530	527	536	3590	2870	4083	2300	6348	4313	2342	2362	4475	190	113	184	186	2321	1916	186	118	188	115	2802	126	121	115	1889	1901	1876	1876	118	2349	112	121	126
ERR1617979	2978	3293	1393	3387	3379	2981	3403	3389	3446	3033	2948	2998	3030	3029	2710	2945	3030	3364	3408	2696	830	7176	4225	136	233	4348	2601	2689	2512	2553	1966	1627	2890	2487	2460	2894	985	2726	2775	2649	1627	1658	1656	1649	2776	782	2787	2714	2607
ERR1618049	15786	16567	16041	16689	16575	15795	16416	16691	16734	15823	15640	15670	15821	15825	15581	15641	15827	16644	16426	16484	14801	18744	13010	15347	15038	12801	15010	15416	14899	14944	14889	14903	15393	15479	14755	16005	15608	15859	15884	15775	14994	15056	15041	15042	15545	15235	15900	15819	15750
ERR1618151	2898	3428	892	3555	3566	2901	3564	3544	3615	2949	2939	2955	2944	2946	2639	2938	2946	3532	3567	2108	161	7188	4550	1111	1018	4525	2530	2574	2439	2481	2225	1733	2923	2373	2391	2812	541	2631	2697	2454	1737	1781	1784	1766	2842	137	2697	2551	2490
ERR1618152	2893	3412	867	3542	3553	2896	3551	3531	3602	2943	2932	2949	2938	2939	2633	2932	2940	3519	3552	2092	157	7174	4539	1097	1001	4521	2524	2568	2437	2477	2221	1731	2917	2372	2387	2807	536	2625	2690	2450	1734	1775	1778	1760	2836	135	2690	2547	2486
ERR1618156	2891	3248	527	3383	3399	2895	3394	3377	3442	2942	2932	2950	2937	2938	2632	2932	2939	3348	3316	1972	160	7031	4418	763	741	4266	2566	2597	2475	2523	2224	1567	2717	2397	2383	2820	582	2650	2695	2454	1563	1587	1596	1579	2727	160	2707	2564	2486
ERR1618189	2895	3392	804	3526	3539	2898	3535	3518	3587	2946	2931	2952	2941	2942	2636	2931	2943	3505	3528	2081	157	7158	4527	1051	975	4520	2527	2564	2437	2478	2223	1732	2897	2372	2388	2810	539	2628	2693	2451	1736	1777	1780	1762	2822	138	2694	2553	2489
ERR1618199	5191	5622	4736	5724	5676	5193	5715	5700	5766	5213	5051	5076	5211	5209	5092	5053	5210	5702	5363	5857	4289	9000	2040	4201	4204	1945	4837	4642	4745	4784	4778	4051	4759	4648	4650	4846	4228	4750	4796	4743	4095	4121	4109	4113	4937	4326	4792	4774	4719
ERR1618212	492	3462	2668	3555	3571	497	3560	3546	3613	540	532	550	542	539	533	529	539	3526	2813	4031	2246	6295	4265	2292	2314	4423	187	114	183	184	2260	1844	179	119	188	115	2740	125	121	113	1835	1848	1820	1822	112	2280	111	121	117
ERR1618387	2963	3269	1359	3370	3362	2966	3388	3374	3430	3024	2938	2994	3020	3019	2703	2935	3020	3345	3378	2676	814	7150	4204	138	227	4334	2590	2673	2502	2543	1945	1608	2879	2474	2453	2882	953	2710	2763	2637	1613	1641	1637	1632	2766	767	2774	2706	2600
ERR1618407	3605	3425	2892	3516	3514	3612	3528	3511	3563	3651	3578	3645	3645	3643	3354	3578	3646	3488	2260	3931	2149	6671	4213	2109	2275	4176	3161	3070	3076	3113	2369	1804	3375	2847	3025	3263	2386	3183	3191	3207	1794	1812	1809	1797	3348	2154	3197	3234	3144
ERR1618494	517	3738	2818	3837	3858	523	3836	3824	3877	541	525	587	543	540	569	526	540	3817	3122	4051	2315	6622	4924	2331	2452	4726	152	122	145	152	2681	2163	353	125	106	115	2832	123	121	112	2139	2152	2134	2134	180	2357	112	128	131
ERR1618920	2866	3199	497	3328	3343	2870	3340	3324	3388	2916	2897	2919	2912	2913	2611	2898	2914	3296	3270	1943	136	6972	4378	732	709	4228	2541	2556	2453	2497	2198	1537	2693	2356	2363	2774	553	2604	2656	2431	1538	1558	1567	1550	2702	133	2662	2537	2462
ERR1618957	67	3455	2339	3534	3555	74	3532	3520	3576	200	81	225	201	199	217	82	200	3512	3263	3740	2485	6836	4701	2484	2595	4871	490	455	489	489	2807	2319	550	458	487	457	3017	467	461	452	2293	2301	2277	2276	482	2482	451	457	455
ERR1618973	69	3592	2481	3673	3695	76	3670	3658	3714	205	91	233	206	204	221	92	205	3651	3394	3889	2629	6973	4836	2622	2737	5007	493	458	492	492	2962	2449	555	459	492	459	3164	469	463	454	2423	2433	2411	2409	487	2624	453	462	459
ERR1618990	2983	3252	603	3389	3400	2986	3393	3378	3451	3003	3002	3032	3000	2998	2726	3001	3000	3357	3375	1954	95	7094	4482	790	888	4504	2560	2572	2468	2514	2296	1654	2836	2377	2377	2822	542	2637	2709	2535	1640	1664	1639	1622	2787	108	2701	2647	2510
ERR1619018	2850	3208	501	3332	3347	2853	3344	3328	3392	2901	2881	2904	2896	2897	2592	2882	2898	3305	3279	1942	140	6993	4388	742	719	4237	2545	2565	2460	2504	2207	1553	2694	2360	2368	2766	561	2596	2650	2418	1545	1565	1573	1556	2690	139	2652	2527	2449
ERR1619020	2888	3242	518	3370	3385	2892	3381	3365	3429	2938	2924	2943	2934	2935	2628	2924	2936	3337	3310	1961	150	7025	4405	754	732	4256	2562	2583	2469	2515	2222	1552	2715	2381	2379	2805	569	2635	2686	2448	1556	1576	1585	1568	2718	149	2690	2556	2479
ERR1619024	2868	3216	510	3345	3360	2872	3357	3341	3405	2919	2902	2923	2914	2915	2612	2903	2916	3313	3292	1959	146	7005	4391	745	723	4243	2559	2576	2468	2513	2210	1553	2709	2375	2378	2784	565	2614	2667	2434	1546	1566	1574	1557	2704	145	2670	2542	2464
ERR1619090	2844	3341	1738	3462	3462	2846	3471	3449	3497	2895	2870	2890	2894	2891	2577	2870	2893	3417	3125	2810	993	7111	3937	435	524	4291	2517	2471	2434	2472	2425	1763	2638	2263	2367	2659	1581	2541	2590	2534	1770	1808	1795	1783	2705	966	2565	2627	2531
ERR1619100	4951	5373	4397	5465	5415	4955	5467	5451	5507	4984	4843	4869	4982	4979	4859	4842	4981	5434	5125	5575	3995	8777	1970	3909	3928	1847	4606	4414	4512	4556	4534	3793	4527	4402	4413	4596	3956	4497	4544	4497	3820	3846	3839	3839	4692	4002	4543	4540	4470
ERR1619127	2963	3250	589	3391	3404	2967	3389	3375	3452	3006	2978	3036	3001	3001	2728	2975	3002	3359	3375	1957	88	7167	4447	785	869	4474	2566	2572	2477	2522	2366	1663	2778	2373	2380	2813	622	2629	2701	2528	1633	1669	1642	1625	2786	98	2693	2640	2503
ERR1619159	65	3686	2588	3773	3793	72	3772	3759	3814	204	85	233	207	203	222	83	206	3743	3499	4003	2701	7079	4951	2718	2836	5129	496	459	494	494	3040	2519	559	462	491	462	3273	471	469	454	2514	2527	2502	2500	490	2726	458	465	463
ERR1619164	2871	3259	509	3389	3403	2875	3400	3384	3448	2921	2903	2923	2916	2917	2610	2903	2918	3356	3344	1949	144	7058	4434	823	789	4286	2557	2574	2464	2512	2262	1592	2705	2370	2375	2787	562	2618	2670	2437	1589	1612	1621	1604	2706	142	2673	2543	2468
ERR1619188	2884	3284	493	3418	3431	2888	3429	3414	3479	2933	2909	2937	2929	2930	2624	2909	2931	3386	3357	1972	63	7085	4438	733	741	4501	2567	2575	2474	2522	2212	1609	2743	2378	2383	2804	487	2622	2692	2508	1616	1648	1656	1639	2760	63	2685	2621	2483
ERR1619197	14926	15776	14918	15876	15787	14932	15597	15876	15915	14958	14785	14810	14954	14958	14719	14788	14958	15842	15398	15641	13995	17884	12519	14368	14180	12143	14227	14498	14117	14156	14037	14179	14574	14524	14016	14920	14699	14801	14842	14777	14208	14271	14262	14263	14767	14339	14824	14833	14748
ERR1619278	2896	3193	1532	3319	3332	2900	3325	3310	3367	2949	2918	2957	2945	2945	2633	2917	2946	3277	3549	2605	756	7044	4430	428	146	4431	2566	2764	2477	2523	2248	1609	2743	2595	2404	3096	1405	2921	2968	2752	1612	1639	1605	1597	2831	735	2967	2947	2834
ERR1619351	2604	1752	1946	1826	1845	2610	1831	1819	1884	2656	2635	2658	2651	2651	2341	2635	2653	1804	2825	3136	1534	6744	3061	1459	1485	3068	2286	2305	2211	2245	1805	72	2505	2098	2150	2462	2037	2339	2359	2253	46	51	25	26	2346	1520	2365	2294	2251
ERR1619365	2640	1773	1969	1849	1851	2646	1855	1843	1909	2691	2649	2684	2687	2687	2378	2647	2689	1823	2828	3183	1532	6795	2840	1485	1512	2933	2276	2301	2202	2234	1483	69	2524	2098	2154	2488	1612	2358	2381	2280	46	50	25	25	2359	1540	2385	2314	2274
ERR1619377	2872	3216	1533	3354	3355	2874	3356	3339	3416	2920	2886	2918	2919	2915	2604	2886	2919	3306	3249	2602	729	7047	4578	397	329	4389	2490	2743	2408	2445	2169	1547	2875	2549	2353	2978	1496	2817	2856	2678	1563	1602	1586	1580	2767	739	2866	2790	2691
ERR1619455	2645	1786	2006	1867	1886	2651	1872	1860	1926	2695	2681	2700	2691	2691	2382	2680	2693	1839	2854	3204	1573	6847	3095	1498	1527	3102	2303	2328	2227	2263	1839	92	2541	2120	2165	2498	2086	2370	2390	2287	60	65	24	24	2375	1561	2397	2328	2284
ERR1619504	2890	3264	547	3397	3398	2892	3399	3384	3458	2952	2920	2950	2948	2947	2648	2919	2948	3371	3365	1977	84	7084	4439	771	798	4472	2571	2589	2483	2527	2265	1621	2748	2387	2389	2788	623	2606	2677	2502	1609	1636	1641	1624	2756	83	2670	2615	2477
ERR1622380	2787	3000	1125	3137	3137	2790	3133	3114	3181	2825	2819	2838	2824	2819	2551	2821	2822	3096	3208	2422	715	6890	4272	131	140	4332	2500	2540	2409	2456	2146	1460	2643	2365	2325	2754	1216	2582	2636	2491	1464	1507	1495	1486	2688	723	2641	2567	2461
ERR1622405	3330	3592	2865	3674	3684	3337	3678	3666	3715	3378	3374	3391	3380	3373	3155	3372	3376	3645	2770	4072	2375	6836	4745	2363	2487	4782	2929	2702	2839	2887	2938	2009	3143	2556	2745	2898	2914	2840	2860	2811	1956	1981	1945	1945	3001	2398	2847	2878	2816
ERR1622508	2911	3172	1360	3301	3307	2913	3298	3283	3344	2948	2946	2955	2947	2943	2638	2947	2945	3266	3314	2615	845	7016	4395	161	174	4440	2573	2619	2480	2527	2281	1569	2698	2412	2388	2832	1347	2660	2714	2571	1566	1606	1598	1590	2778	852	2718	2650	2528
ERR1622592	2751	3197	2508	3311	3259	2755	3321	3305	3356	2807	2696	2744	2809	2803	2513	2692	2804	3281	2874	3607	1970	7029	3756	1934	1994	4265	2420	2412	2338	2369	1988	1595	2479	2222	2263	2582	2173	2490	2516	2467	1598	1644	1617	1603	2585	1987	2512	2511	2413
ERR1622668	3042	3343	2363	3456	3462	3046	3464	3444	3500	3111	3088	3122	3110	3107	2790	3084	3108	3420	3014	3456	1847	7248	4371	1754	1860	4426	2685	2607	2590	2635	2431	1687	2953	2381	2498	2828	2392	2699	2700	2619	1679	1725	1728	1710	2801	1853	2752	2687	2569
ERR1622801	2883	4211	3405	4299	4319	2891	4308	4290	4340	2937	2928	2944	2936	2936	2642	2931	2932	4267	3118	4659	2830	5423	4847	2814	2821	5027	2579	2484	2490	2539	3064	2578	2627	2291	2404	2673	3362	2590	2628	2579	2576	2608	2590	2588	2775	2833	2609	2576	2518
ERR1622852	73	3732	2646	3829	3852	81	3827	3813	3870	215	101	244	216	208	230	94	215	3799	3546	4060	2729	7145	5370	2774	2886	5190	502	459	495	495	3095	2576	782	462	497	479	3321	478	477	460	2562	2573	2548	2547	508	2776	466	480	471
ERR1622853	72	3738	2636	3834	3857	79	3832	3818	3875	205	96	240	206	201	224	92	205	3804	3550	4052	2723	7140	5376	2770	2880	5194	502	460	500	501	3100	2572	784	460	498	472	3307	478	473	461	2568	2579	2554	2553	502	2769	465	474	469
ERR1622855	64	3777	2696	3874	3897	71	3872	3858	3915	213	89	237	213	210	227	87	212	3844	3592	4104	2773	7179	5413	2816	2934	5235	499	458	496	499	3137	2616	783	459	496	468	3369	477	477	461	2606	2618	2594	2592	500	2818	465	470	467
ERR1622856	65	3742	2654	3839	3862	72	3837	3823	3880	204	91	236	205	202	221	90	204	3810	3557	4066	2736	7138	5378	2779	2894	5199	494	456	492	494	3102	2578	780	458	491	466	3324	475	471	458	2571	2583	2557	2557	497	2784	462	468	466
ERR1623159	3253	4475	3644	4599	4604	3260	4607	4592	4644	3308	3290	3339	3307	3305	3018	3288	3304	4572	3968	4544	2794	7033	5571	2974	3025	5604	2810	2937	2704	2761	3022	2746	3142	2759	2655	3199	3590	3026	3087	2985	2749	2795	2785	2775	3088	2830	3089	3043	2944
ERR1623160	3251	4460	3612	4587	4595	3258	4596	4580	4632	3299	3290	3335	3298	3296	3014	3288	3295	4557	3953	4536	2781	7020	5563	2953	2991	5605	2812	2938	2706	2767	3010	2736	3147	2766	2655	3197	3584	3032	3090	2993	2741	2783	2773	2766	3095	2819	3095	3052	2956
ERR1623162	2731	1918	2254	2026	2030	2735	2025	2012	2068	2785	2773	2822	2781	2779	2506	2768	2781	1987	2967	3306	1634	6953	3145	1672	1735	3070	2300	2471	2224	2260	1881	261	2578	2275	2180	2645	2294	2533	2541	2421	227	245	229	227	2504	1661	2549	2481	2399
ERR1623197	2798	3216	3090	3333	3340	2804	3329	3312	3374	2864	2856	2887	2866	2855	2591	2855	2862	3301	3109	3611	1959	7046	3922	2361	2250	4353	2350	2444	2271	2303	2336	1596	2520	2257	2225	2685	2825	2585	2618	2463	1576	1627	1618	1603	2570	1983	2608	2549	2459
ERR1623274	7503	9044	8512	9165	9165	7512	9173	9158	9225	7544	7549	7576	7547	7540	7248	7548	7541	9132	7505	9270	7502	10063	9481	7772	7773	9100	7080	7104	6972	7008	7784	7386	7339	6924	6867	7428	8397	7316	7352	7197	7429	7465	7436	7422	7388	7583	7344	7327	7230
ERR1656423	5559	5525	5522	5698	5595	5566	5448	5671	5736	5618	5423	5479	5616	5610	5301	5423	5614	5654	5044	6230	4501	9151	1618	4676	4631	1364	4868	5084	4781	4823	4605	3855	5414	4933	4675	5410	5078	5298	5315	5267	3875	3927	3864	3863	5469	4822	5333	5279	5164
ERR1718879	3220	3532	895	3673	3459	3224	3668	3654	3734	3282	2988	3003	3278	3274	2981	2986	3278	3641	3663	2180	405	7443	4401	1103	1161	4530	2763	2891	2674	2706	2314	1935	3083	2692	2624	3178	511	3004	3055	2826	1934	1962	1915	1898	2980	417	3068	2936	2766
ERR1718883	3228	3535	910	3680	3463	3233	3672	3658	3741	3293	2992	3000	3289	3282	2985	2990	3290	3645	3676	2183	411	7454	4405	1136	1181	4532	2772	2900	2684	2716	2328	1943	3096	2702	2634	3185	523	3012	3063	2834	1939	1970	1920	1903	2986	429	3076	2944	2773
ERR1718921	3115	3518	2620	3636	3638	3119	3666	3648	3680	3148	3131	3161	3147	3144	2874	3131	3145	3599	3509	3619	1987	7271	4307	1960	2134	4522	2695	2603	2592	2646	1946	1876	2971	2399	2506	2837	2102	2716	2714	2634	1867	1899	1884	1886	2854	2007	2757	2698	2565
ERR1718971	504	3871	2801	3968	3976	511	3974	3962	4026	573	531	572	574	566	566	522	571	3936	3241	4117	2324	6730	4992	2360	2433	4821	203	159	200	201	2636	2263	414	162	204	154	2740	160	156	151	2239	2250	2240	2240	162	2360	147	160	155
ERR1718999	507	3865	2807	3962	3969	513	3968	3956	4020	577	533	569	578	575	570	529	575	3930	3237	4112	2319	6728	4986	2356	2430	4811	210	163	207	207	2634	2259	418	162	210	153	2740	163	160	154	2233	2245	2234	2233	161	2355	151	159	154
ERR1789776	2992	3271	564	3411	3424	3000	3416	3400	3472	3045	3018	3079	3041	3042	2764	3016	3042	3377	3375	1968	109	7148	4468	783	850	4504	2533	2573	2444	2485	2352	1651	2852	2382	2391	2822	640	2638	2709	2536	1635	1677	1658	1641	2770	117	2703	2642	2507
ERR1789781	3253	4447	3691	4575	4578	3260	4558	4540	4616	3315	3299	3320	3314	3315	3009	3306	3311	4530	3907	4516	2806	7074	5283	3120	2991	5619	2821	2936	2713	2779	3031	2784	2935	2765	2650	3183	3718	3050	3095	3060	2777	2824	2822	2803	3066	2853	3092	3119	2998
ERR1789861	3503	4122	3643	4233	4246	3510	4224	4209	4272	3554	3547	3563	3551	3550	3247	3544	3552	4199	526	4588	2848	7294	5139	3048	3007	4913	3176	3372	3092	3130	3177	2435	3503	3210	3006	3613	3576	3471	3492	3320	2413	2461	2459	2446	3430	2873	3472	3381	3293
ERR1789918	2726	1828	2348	1910	1918	2730	1912	1898	1951	2769	2771	2805	2766	2764	2489	2766	2766	1879	2665	3276	1737	6932	2675	1704	1801	3093	2327	2305	2244	2287	1946	285	2245	2091	2174	2541	2361	2448	2442	2377	257	276	235	235	2508	1767	2463	2440	2310
ERR1790069	2789	3179	2559	3291	3299	2795	3290	3275	3334	2850	2845	2877	2852	2844	2582	2843	2848	3267	2910	3552	1915	7096	3875	1902	1998	4332	2343	2350	2264	2297	2335	1553	2498	2158	2220	2589	2594	2511	2501	2419	1535	1589	1585	1570	2578	1937	2527	2460	2376
ERR1790288	2979	5066	4478	5188	5193	2986	5195	5179	5231	3043	3027	3050	3042	3039	2742	3020	3044	5152	4171	5603	3936	7498	5815	3785	3819	6259	2618	2578	2526	2577	3653	3500	2592	2376	2480	2775	4488	2680	2700	2645	3485	3541	3535	3521	2768	3952	2703	2689	2601
ERR1790328	3149	4266	3350	4377	4396	3156	4376	4359	4419	3190	3192	3208	3189	3183	2882	3192	3182	4344	3233	4577	2919	6824	5378	2644	2654	5518	2773	2655	2688	2720	3043	2646	2996	2446	2635	2852	3397	2779	2805	2809	2636	2659	2635	2623	2897	2944	2794	2847	2717
ERR1790334	6234	7899	6862	8012	8021	6239	8018	7999	8053	6297	6277	6306	6295	6297	6001	6274	6297	7976	6591	8169	6421	9811	8221	6352	6419	8060	5931	5691	5831	5865	6792	6238	6054	5505	5721	5891	6914	5810	5869	5837	6266	6303	6284	6287	5999	6447	5853	5920	5799
ERR1790440	3157	4250	3354	4361	4368	3164	4359	4341	4403	3210	3194	3219	3208	3202	2903	3194	3202	4329	3216	4553	2896	6845	5377	2616	2673	5494	2819	2669	2731	2765	3029	2610	2988	2459	2641	2844	3386	2769	2795	2800	2600	2621	2615	2603	2936	2918	2782	2837	2708
ERR1790443	3165	4275	3391	4386	4393	3172	4386	4368	4428	3216	3206	3226	3214	3209	2905	3206	3208	4353	3230	4585	2923	6863	5401	2623	2686	5519	2835	2679	2748	2782	3050	2627	3004	2467	2652	2854	3419	2780	2800	2818	2616	2635	2630	2618	2947	2945	2795	2855	2725
ERR1790444	3157	4258	3377	4371	4378	3164	4371	4353	4413	3210	3196	3219	3208	3203	2905	3195	3202	4338	3229	4570	2912	6846	5388	2618	2671	5509	2819	2666	2731	2766	3037	2623	2992	2457	2640	2846	3408	2773	2792	2799	2616	2635	2627	2615	2931	2933	2786	2838	2713
ERR1790445	3157	4278	3419	4388	4395	3164	4395	4377	4430	3211	3197	3214	3209	3205	2893	3194	3203	4357	3243	4612	2956	6856	5405	2650	2701	5525	2829	2681	2741	2776	3061	2647	2994	2466	2646	2851	3445	2779	2800	2803	2636	2657	2652	2640	2935	2973	2792	2843	2718
ERR1790446	3164	4280	3426	4399	4406	3171	4396	4378	4441	3222	3201	3222	3220	3213	2901	3201	3214	4365	3249	4603	2954	6861	5413	2645	2701	5528	2831	2681	2745	2781	3062	2641	3001	2465	2651	2860	3449	2787	2803	2812	2632	2652	2645	2633	2943	2977	2799	2852	2729
ERR1790482	2679	3645	2949	3770	3778	2683	3776	3757	3811	2736	2723	2745	2736	2730	2452	2718	2732	3732	3466	3922	2165	6807	4493	2305	2318	4902	2320	2433	2252	2275	2424	2007	2375	2269	2203	2622	2847	2574	2570	2557	2008	2039	2019	2017	2460	2169	2550	2600	2485
ERR1790485	4147	5289	4458	5390	5186	4157	5384	5368	5432	4170	3884	3911	4170	4163	3930	3889	4165	5355	4230	5585	3950	7756	6149	3950	4055	6199	3640	3651	3560	3588	2670	3696	4014	3471	3511	3853	4145	3775	3782	3726	3659	3703	3669	3668	3883	4011	3799	3764	3643
ERR1790500	4192	5375	4579	5484	5279	4202	5478	5462	5526	4216	3925	3952	4216	4209	3973	3930	4211	5450	4301	5699	4070	7823	6192	4063	4161	6255	3665	3693	3578	3609	2711	3775	4051	3510	3533	3903	4270	3823	3821	3748	3754	3794	3760	3759	3899	4130	3850	3792	3665
ERR1791034	2924	3236	1324	3352	3352	2926	3350	3335	3396	2960	2962	2973	2958	2954	2650	2962	2957	3318	3329	2647	819	7074	4414	107	159	4463	2589	2639	2497	2544	2288	1575	2807	2427	2399	2826	1331	2656	2702	2534	1580	1613	1603	1595	2747	823	2716	2606	2588
ERR1791067	7381	8997	8068	9111	9115	7389	9120	9104	9155	7445	7424	7446	7448	7440	7118	7423	7442	9092	7428	9203	7421	9959	8815	7423	7446	9016	7030	6997	6925	6959	7633	7330	7042	6798	6822	7279	8093	7172	7194	7090	7378	7410	7410	7396	7236	7492	7216	7134	7067
ERR1791098	2918	3419	1085	3574	3585	2920	3571	3551	3635	2979	2968	2980	2976	2971	2665	2965	2976	3533	3453	2116	159	7196	4724	1245	1182	4526	2585	2861	2492	2540	2339	1763	3017	2689	2400	3141	953	2962	3005	2817	1770	1806	1766	1748	2921	152	3010	2951	2824
ERR1800779	2872	3185	1257	3270	3288	2876	3282	3264	3312	2921	2916	2930	2918	2918	2601	2915	2919	3250	2791	2615	772	7029	4392	73	130	4161	2500	2458	2414	2453	2232	1511	2796	2242	2361	2651	1340	2535	2573	2549	1511	1534	1534	1526	2600	749	2578	2593	2517
ERR1800780	2876	3187	1267	3272	3290	2880	3284	3266	3313	2925	2921	2934	2922	2922	2605	2920	2923	3252	2799	2622	782	6880	4366	79	134	4131	2504	2462	2417	2457	2237	1515	2801	2247	2364	2656	1350	2540	2578	2553	1514	1537	1537	1529	2604	759	2583	2598	2522
ERR1822294	2874	3355	959	3505	3518	2878	3518	3499	3566	2923	2915	2929	2919	2920	2614	2913	2921	3459	3378	2071	114	7125	4713	1146	1060	4533	2502	2770	2414	2454	2231	1719	2927	2595	2362	3034	893	2857	2900	2724	1726	1760	1764	1746	2782	86	2904	2848	2740
ERR1822352	2718	2903	2419	3006	3012	2722	3001	2986	3046	2764	2744	2792	2760	2756	2498	2741	2761	2978	2587	3665	1921	6697	3966	1876	2018	4154	2312	2123	2225	2265	2499	1295	2354	1928	2135	2283	2451	2203	2237	2193	1273	1290	1277	1276	2412	1951	2221	2259	2183
ERR1822365	2975	3248	1713	3368	3379	2978	3375	3358	3412	3018	2993	3045	3016	3014	2722	2989	3015	3325	3580	2658	835	7171	4156	447	364	4436	2581	2781	2489	2534	2376	1651	2651	2593	2399	3008	1572	2832	2882	2748	1636	1692	1637	1627	2860	837	2873	2844	2745
ERR1822383	3156	3387	3007	3493	3311	3161	3505	3489	3535	3175	2885	2922	3173	3170	2865	2885	3172	3464	2984	4066	2472	7125	4257	2445	2580	4339	2684	2582	2600	2632	2075	1853	3003	2335	2526	2836	2608	2749	2748	2694	1803	1829	1796	1795	2865	2502	2771	2745	2625
ERR1822393	2995	3260	570	3402	3414	2998	3406	3391	3463	3020	3020	3046	3017	3015	2744	3017	3017	3369	3372	1959	85	7084	4496	772	866	4525	2566	2571	2473	2519	2284	1637	2818	2375	2383	2815	536	2628	2701	2529	1623	1651	1635	1618	2791	89	2694	2638	2502
ERR1822402	2988	4847	3882	4971	4975	2994	4968	4952	5013	3033	3027	3056	3030	3028	2777	3028	3029	4934	4375	4970	3285	7766	5890	3146	3290	6082	2575	2393	2472	2531	3641	3217	2800	2205	2386	2625	3621	2512	2565	2533	3210	3241	3235	3227	2723	3301	2557	2606	2470
ERR1822502	3223	4188	3416	4286	4305	3232	4288	4270	4328	3245	3259	3304	3243	3238	2979	3258	3237	4256	3245	4481	2885	6911	5395	2647	2736	5505	2817	2654	2728	2764	3140	2635	3059	2442	2634	2869	3453	2794	2819	2820	2628	2648	2604	2592	2938	2916	2809	2863	2736
ERR1822527	3165	4301	3280	4404	4423	3171	4409	4392	4446	3204	3200	3228	3199	3199	3095	3193	3200	4368	4006	4387	2754	7502	5329	2685	2798	5434	2775	2598	2669	2725	3077	2656	2967	2567	2582	2898	3327	2775	2794	2731	2638	2674	2630	2632	2914	2792	2816	2801	2673
ERR1822537	6744	7103	6139	7203	7224	6746	7210	7191	7244	6774	6780	6794	6776	6772	6512	6777	6772	7168	5914	7334	5622	9356	7432	5558	5677	7267	6343	6136	6273	6318	6478	5484	6511	5980	6189	6388	6209	6309	6345	6348	5497	5511	5464	5467	6445	5657	6339	6390	6289
ERR1822561	3001	3290	655	3425	3438	3004	3428	3414	3486	3015	3031	3056	3012	3010	2742	3027	3012	3391	3083	1963	130	7115	4505	832	924	4233	2567	2607	2474	2522	2303	1656	2853	2409	2383	2858	584	2678	2732	2543	1636	1659	1634	1617	2797	157	2738	2653	2517
ERR1822611	2991	3268	556	3409	3422	2999	3411	3396	3470	3052	3023	3079	3049	3046	2767	3021	3050	3376	3375	1962	90	7183	4502	778	847	4526	2572	2575	2479	2528	2375	1625	2854	2382	2387	2816	650	2632	2703	2532	1630	1659	1640	1623	2792	99	2698	2640	2504
ERR1852655	3114	3440	2934	3560	3566	3119	3569	3550	3604	3149	3158	3187	3148	3145	2855	3154	3146	3521	3106	3543	1826	7348	4611	2129	2195	4373	2690	2841	2593	2637	2497	1789	3202	2641	2498	3095	2772	2979	2956	2867	1790	1839	1843	1825	2925	1829	3010	2965	2866
ERR1852674	566	4097	3434	4206	4210	572	4196	4185	4247	640	608	668	643	638	654	606	640	4175	3894	4394	2550	7016	5208	2910	2825	4919	194	625	190	192	2821	2344	637	645	193	678	3502	587	602	466	2341	2365	2350	2350	386	2603	608	497	453
ERR1891337	2717	1896	2536	1992	1993	2721	1996	1982	2035	2767	2753	2798	2764	2762	2485	2748	2764	1955	2673	3446	1848	7032	3131	1781	1927	2776	2310	2427	2229	2268	1900	176	2587	2243	2148	2618	2476	2481	2491	2306	134	162	143	141	2597	1880	2510	2410	2321
ERR1937058	2966	3220	1363	3332	3335	2968	3334	3320	3376	3012	2991	3034	3010	3006	2719	2988	3009	3301	3332	2622	794	7076	4411	99	243	4446	2578	2622	2482	2531	2307	1549	2836	2411	2385	2819	1352	2645	2692	2523	1556	1589	1583	1575	2743	794	2705	2597	2575
ERR1937611	3066	4017	3025	4128	4135	3070	3756	4115	4170	3126	3104	3125	3127	3121	2833	3099	3123	4100	3234	3894	2198	6831	4787	2383	2145	4897	2352	2585	2275	2303	2452	2391	2627	2390	2213	2764	2994	2700	2718	2700	2378	2406	2396	2393	2810	2572	2704	2756	2631
ERR1937612	3071	4025	3008	4137	4144	3075	3755	4125	4179	3132	3108	3133	3133	3127	2839	3103	3129	4108	3232	3877	2159	6777	4791	2367	2123	4889	2342	2595	2270	2294	2463	2398	2621	2400	2209	2762	2998	2698	2719	2710	2383	2417	2402	2400	2818	2553	2706	2756	2634
ERR1946780	3001	4295	3779	4397	4405	3006	4103	4379	4438	3059	3046	3092	3060	3055	2786	3039	3060	4367	4207	4548	2917	7512	5042	3090	3032	5146	2325	2515	2247	2284	2756	2596	2523	2296	2161	2705	3762	2632	2626	2574	2593	2622	2606	2605	2723	3230	2635	2618	2515
ERR1946783	2914	3236	1301	3358	3361	2917	3357	3343	3418	2969	2952	2966	2967	2965	2645	2948	2966	3323	3316	2636	799	7083	4403	129	152	4450	2535	2622	2449	2489	2227	1555	2792	2414	2394	2840	1368	2670	2720	2576	1557	1589	1585	1577	2740	821	2728	2642	2546
ERR1946788	2905	3263	494	3401	3415	2908	3407	3392	3462	2959	2944	2954	2955	2954	2644	2942	2955	3369	3342	1975	95	7093	4492	764	753	4525	2576	2564	2484	2533	2290	1623	2739	2369	2393	2781	578	2602	2672	2519	1613	1642	1642	1625	2753	84	2663	2631	2494
ERR1946805	3721	4006	2511	4113	4130	3724	4117	4101	4170	3784	3760	3789	3781	3779	3510	3757	3781	4081	3843	3656	1918	7953	5087	1797	1783	5157	3334	3427	3243	3284	3034	2399	3669	3251	3191	3639	2601	3507	3541	3537	2391	2418	2401	2404	3613	1929	3542	3572	3481
ERR1946823	2914	3354	930	3476	3490	2918	3486	3469	3536	2964	2926	2972	2960	2961	2655	2925	2962	3447	3673	2044	117	7125	4471	1136	1080	4499	2571	2743	2481	2524	2191	1662	2819	2574	2404	3069	810	2879	2937	2776	1678	1710	1717	1699	2805	95	2929	2878	2769
ERR1946825	3717	4003	2484	4106	4125	3720	4106	4090	4163	3773	3764	3784	3769	3767	3497	3761	3769	4075	3836	3647	1912	7940	5086	1793	1761	5164	3336	3431	3245	3285	3030	2388	3672	3253	3194	3630	2578	3505	3539	3532	2383	2412	2390	2393	3595	1924	3537	3564	3480
ERR1946830	2899	3274	500	3413	3428	2903	3424	3408	3474	2949	2943	2956	2945	2946	2640	2941	2947	3379	3343	1982	54	7031	4126	771	761	4528	2573	2578	2481	2529	2279	1619	2514	2384	2390	2801	588	2619	2690	2518	1617	1644	1653	1636	2751	74	2683	2627	2493
ERR1946831	2903	3275	502	3414	3429	2907	3425	3409	3475	2953	2948	2962	2949	2950	2644	2946	2951	3380	3345	1983	56	7077	4485	774	763	4530	2577	2583	2484	2532	2285	1621	2743	2390	2393	2807	591	2625	2696	2524	1619	1646	1655	1638	2756	76	2690	2634	2499
ERR1946844	3003	3403	1066	3556	3568	3007	3565	3546	3618	3048	3036	3085	3045	3044	2771	3032	3045	3509	3475	2098	118	7254	4405	1189	1229	4540	2588	2836	2497	2543	2395	1784	2754	2660	2400	3125	1000	2949	2990	2781	1788	1834	1795	1777	2929	115	2992	2913	2811
ERR1946877	59	3809	2948	3921	3942	66	3920	3903	3961	198	80	229	198	195	213	78	197	3880	3969	4138	2765	7208	5411	3096	3120	5165	490	746	487	488	3084	2578	900	780	486	786	3722	784	771	790	2578	2595	2566	2563	604	2806	749	816	734
ERR1946887	3856	29	3358	43	66	3862	48	32	77	3908	3872	3917	3903	3903	3595	3870	3905	21	4391	1375	3318	8260	4588	3323	3309	4690	3935	3961	3870	3888	3405	1938	4126	3760	3804	4211	3797	4132	4113	4053	1925	1941	1930	1929	4154	3353	4143	4081	3989
ERR1946900	3805	43	3181	53	66	3809	60	44	94	3856	3817	3855	3853	3851	3544	3814	3853	39	4429	1336	3208	8196	4625	3181	3162	4666	3890	3934	3831	3847	3340	1824	4091	3748	3765	4164	3606	4060	4073	3934	1803	1819	1802	1801	4033	3235	4081	3981	3889
ERR1946904	68	3772	2910	3880	3901	75	3878	3861	3920	212	89	236	212	209	226	88	211	3839	3925	4094	2721	7170	5367	3052	3070	5124	504	766	498	503	3040	2537	918	798	501	811	3676	810	797	814	2535	2554	2525	2522	627	2764	777	844	748
ERR1946905	61	3822	2973	3937	3958	69	3936	3919	3977	202	82	230	202	198	216	79	201	3897	3994	4146	2770	7212	5375	3113	3126	5149	493	751	488	491	3047	2593	914	788	488	801	3650	795	782	796	2585	2605	2575	2573	616	2811	760	833	737
ERR1946910	3795	25	3182	50	74	3801	56	40	85	3848	3811	3857	3843	3843	3537	3809	3845	28	4430	1334	3224	8219	4625	3191	3182	4659	3887	3939	3821	3844	3353	1815	4083	3741	3760	4158	3652	4063	4069	3926	1796	1813	1802	1801	4023	3247	4080	3969	3893
ERR1946913	3837	31	3218	53	75	3843	58	42	87	3889	3853	3898	3884	3884	3576	3851	3886	28	4442	1362	3258	8240	4648	3219	3207	4678	3928	3979	3855	3879	3389	1828	4115	3783	3795	4192	3677	4087	4100	3967	1810	1821	1810	1809	4069	3279	4110	4015	3929
ERR1946914	3827	32	3218	50	70	3833	55	39	84	3880	3842	3885	3875	3875	3567	3840	3877	28	4448	1348	3243	8235	4655	3226	3203	4684	3913	3952	3849	3865	3382	1832	4108	3765	3784	4184	3675	4083	4097	3947	1812	1828	1817	1816	4053	3269	4104	3994	3917
ERR1946915	3838	34	3307	59	82	3844	64	48	93	3890	3854	3899	3885	3885	3578	3852	3887	37	4381	1381	3300	8249	4579	3290	3280	4690	3917	3921	3855	3873	3402	1927	4118	3734	3790	4162	3764	4084	4076	4016	1911	1928	1917	1915	4115	3331	4092	4044	3955
ERR1946916	3818	26	3323	46	68	3824	51	35	80	3869	3834	3878	3865	3865	3557	3832	3867	23	4360	1393	3308	8231	4555	3293	3282	4660	3908	3922	3839	3863	3378	1905	4092	3714	3780	4157	3762	4081	4064	4002	1888	1906	1896	1894	4102	3339	4087	4027	3948
ERR1946920	3816	42	3172	56	69	3822	60	45	92	3869	3830	3869	3864	3864	3554	3828	3866	36	4428	1343	3210	8213	4630	3180	3175	4659	3900	3943	3841	3858	3360	1827	4105	3753	3774	4152	3645	4059	4066	3950	1813	1829	1813	1812	4051	3238	4074	3988	3915
ERR1946921	3812	27	3202	53	64	3816	57	42	89	3865	3828	3867	3861	3859	3551	3825	3861	25	4438	1355	3221	8223	4622	3191	3182	4655	3897	3938	3832	3850	3345	1804	4090	3751	3769	4170	3652	4067	4082	3936	1787	1805	1787	1786	4039	3252	4087	3993	3894
ERR1946922	3840	26	3261	47	58	3844	51	36	83	3892	3854	3895	3889	3887	3579	3851	3889	27	4455	1369	3269	8243	4647	3243	3237	4674	3920	3976	3855	3875	3377	1833	4119	3785	3789	4217	3710	4115	4119	3975	1819	1837	1821	1819	4080	3300	4133	4020	3932
ERR1946929	3812	36	3162	50	67	3818	54	39	86	3864	3825	3869	3859	3859	3551	3823	3861	30	4396	1345	3214	8212	4626	3185	3177	4656	3904	3941	3839	3861	3343	1807	4106	3745	3777	4164	3632	4067	4078	3946	1793	1804	1793	1792	4033	3233	4083	3987	3895
ERR1946930	3820	30	3215	54	77	3826	59	44	91	3872	3834	3878	3867	3867	3561	3832	3869	30	4440	1356	3236	8228	4641	3207	3197	4674	3902	3950	3841	3857	3376	1827	4097	3769	3777	4167	3664	4066	4078	3954	1814	1827	1816	1815	4047	3265	4084	3996	3903
ERR1971128	3016	3252	1625	3389	3388	3019	3392	3373	3431	3069	3054	3081	3068	3065	2778	3052	3066	3344	3032	2734	865	7196	4360	289	381	4069	2554	2657	2467	2509	2349	1607	2822	2474	2413	2647	1500	2544	2566	2614	1592	1634	1631	1622	2831	863	2570	2702	2580
ERR1971298	508	3851	2859	3955	3974	513	3944	3931	4013	566	523	560	568	562	556	522	565	3929	3222	4155	2389	6684	4981	2465	2483	4821	169	162	165	167	2676	2280	429	166	172	194	2859	204	199	193	2267	2281	2222	2221	169	2443	191	198	197
ERR1971344	707	4160	3264	4257	4278	714	4067	4249	4297	760	751	771	761	759	749	752	761	4236	3296	4456	2681	6802	5124	2838	2733	4963	224	376	215	219	2782	2541	372	380	220	372	3354	379	378	365	2535	2544	2533	2532	363	2905	369	378	384
ERR1971418	457	3782	2828	3880	3904	462	3877	3865	3937	585	504	625	587	584	602	502	584	3857	3141	4106	2366	6729	4868	2407	2509	4663	126	136	123	126	2730	2225	406	139	129	161	2902	168	165	157	2193	2202	2152	2152	162	2373	156	163	162
ERR1971452	5105	5534	4690	5629	5587	5114	5641	5624	5671	5121	4972	4977	5118	5118	4990	4974	5118	5607	5302	5756	4238	8953	2033	4115	4125	1920	4728	4579	4640	4679	4676	3956	4713	4580	4548	4810	4206	4698	4747	4753	3993	4023	4020	4022	4885	4269	4741	4772	4607
ERR1971515	702	4087	3170	4183	4204	709	3994	4176	4224	753	743	764	756	753	743	743	755	4163	3238	4346	2584	6729	5043	2744	2639	4886	221	375	216	218	2729	2491	371	378	219	368	3259	377	376	365	2477	2486	2474	2475	359	2810	367	376	382
ERR1971528	2972	3291	488	3443	3456	2976	3435	3420	3504	3038	2998	3060	3034	3031	2749	2998	3034	3417	3345	1995	104	7181	4465	819	895	4495	2561	2593	2483	2515	2389	1685	2868	2380	2406	2853	682	2669	2731	2543	1670	1704	1657	1640	2792	127	2731	2655	2523
ERR1971544	3834	35	3233	58	70	3838	60	46	92	3881	3851	3879	3879	3872	3563	3849	3879	33	4490	1392	3296	8287	4612	3200	3212	4633	3987	3963	3919	3946	3434	1841	4123	3762	3811	4138	3676	4033	4050	3928	1810	1837	1816	1815	4134	3313	4058	3996	3890
ERR1971559	701	4126	3219	4223	4244	708	4033	4215	4263	752	745	763	753	752	743	745	752	4202	3270	4413	2632	6775	5084	2795	2690	4928	217	372	213	217	2748	2507	371	376	217	367	3309	376	373	365	2500	2509	2498	2498	358	2860	364	373	378
ERR1971583	3704	44	3069	68	82	3710	70	54	100	3754	3722	3755	3749	3749	3441	3721	3751	46	4383	1313	3190	8118	4539	3073	3083	4540	3878	3877	3840	3857	3353	1796	4039	3648	3752	4005	3534	3913	3927	3806	1773	1808	1781	1779	4008	3174	3930	3860	3767
ERR1971604	705	4075	3150	4171	4192	712	3981	4163	4211	756	747	768	759	756	747	747	758	4150	3217	4338	2563	6732	5034	2724	2620	4877	221	375	218	218	2711	2464	371	380	218	370	3238	381	378	366	2452	2461	2450	2449	361	2788	369	378	382
ERR1971605	2834	3254	1367	3356	3365	2835	3365	3350	3400	2884	2875	2883	2881	2879	2563	2874	2880	3332	3003	2647	889	6977	4303	103	252	4083	2479	2569	2398	2436	2308	1617	2774	2346	2344	2747	1466	2601	2646	2526	1613	1643	1621	1622	2650	910	2650	2581	2504
ERR1971612	3876	30	3388	47	72	3882	50	35	81	3928	3893	3937	3923	3923	3616	3891	3925	35	4531	1421	3363	8292	4678	3344	3314	4711	3959	4022	3894	3916	3433	1851	4154	3834	3833	4257	3814	4153	4171	4019	1828	1849	1837	1836	4134	3390	4181	4075	3950
ERR1971665	2915	3336	1748	3470	3464	2919	3477	3459	3529	2964	2920	2956	2960	2960	2643	2919	2961	3421	3786	2740	893	7130	3996	465	206	4375	2585	2869	2496	2543	2029	1625	2582	2675	2405	3071	1157	2912	2951	2776	1630	1679	1672	1664	2881	858	2951	2915	2795
ERR1971770	705	4116	3216	4213	4234	712	4022	4205	4253	756	749	768	757	756	747	749	756	4192	3257	4404	2622	6771	5065	2785	2679	4905	220	374	214	218	2747	2503	372	379	219	370	3300	380	376	369	2489	2499	2487	2488	361	2851	367	376	382
ERR1981602	3869	4125	2769	4235	4207	3872	4235	4216	4291	3908	3860	3843	3905	3903	3634	3858	3905	4203	4056	3798	2079	8117	5153	1967	1940	5228	3464	3591	3368	3403	3111	2528	3842	3421	3317	3819	2722	3683	3719	3709	2532	2574	2550	2553	3746	2099	3729	3770	3621
ERR2010880	3176	3543	2772	3654	3669	3183	3294	3637	3692	3229	3217	3232	3225	3224	2891	3215	3225	3622	3354	3681	1989	6995	4330	2307	2049	4501	2468	2660	2372	2425	546	1937	2694	2427	2324	2836	2798	2764	2792	2756	1930	1950	1931	1928	2884	2364	2770	2813	2735
ERR2019109	2914	3181	1640	3296	3311	2918	3305	3287	3356	2962	2959	2970	2958	2958	2641	2957	2959	3259	3639	2640	796	7022	4147	448	183	4485	2566	2811	2477	2521	2299	1568	2495	2618	2403	3043	1554	2871	2921	2766	1565	1603	1602	1594	2808	766	2919	2866	2737
ERR2019135	2678	1821	2143	1874	1895	2682	1869	1857	1933	2740	2719	2746	2737	2735	2426	2714	2737	1855	2897	3231	1602	6903	3095	1546	1627	3087	2317	2367	2240	2276	1838	81	2584	2167	2177	2538	2179	2410	2425	2315	44	47	39	38	2412	1600	2439	2352	2317
ERR2019163	2149	5667	5078	5788	5792	2156	5786	5772	5828	2223	2194	2215	2223	2222	1940	2190	2224	5766	4320	5939	4209	7704	6621	4496	4362	6388	1821	1727	1774	1787	4093	4023	2128	1484	1751	1738	4776	1673	1703	1671	4008	4047	4027	4026	1932	4234	1701	1694	1653
ERR2019177	2677	1822	2148	1873	1895	2682	1868	1857	1932	2739	2719	2745	2736	2734	2425	2714	2736	1855	2900	3236	1603	6907	3094	1550	1631	3083	2317	2369	2240	2276	1843	80	2586	2169	2177	2536	2183	2409	2425	2315	44	50	40	39	2414	1602	2439	2352	2316
ERR2019228	3329	4006	3157	4132	4137	3335	4006	4117	4172	3380	3377	3399	3377	3374	3074	3374	3375	4092	3395	4101	2396	7330	4666	2540	2607	4992	2788	2786	2688	2744	1200	2326	2998	2580	2610	3076	3099	2977	3027	2897	2317	2354	2340	2339	3140	2574	2995	2997	2906
ERR2019230	2918	3890	3111	4003	4019	2921	4005	3986	4044	2965	2956	3001	2961	2960	2675	2954	2960	3961	3630	3943	2253	7144	5202	2350	2395	5119	2512	2463	2421	2471	2763	2194	2750	2265	2340	2718	2825	2552	2608	2393	2191	2235	2227	2218	2711	2266	2612	2503	2430
ERR2019239	2782	1893	2275	1971	1985	2790	1973	1961	2013	2846	2821	2854	2842	2842	2552	2815	2844	1942	2934	3282	1688	7053	3103	1625	1753	3076	2373	2392	2284	2329	1993	222	2655	2182	2192	2585	2280	2441	2455	2329	167	186	148	147	2561	1762	2473	2424	2287
ERR2019250	2894	3253	1555	3386	3400	2898	3397	3379	3446	2944	2940	2953	2941	2941	2624	2938	2942	3349	3424	2673	805	7051	4460	398	229	4416	2524	2534	2436	2477	2249	1543	2809	2329	2384	2837	1333	2656	2716	2457	1537	1570	1567	1559	2777	792	2713	2563	2505
ERR2060058	7489	9127	8240	9236	9235	7499	9251	9233	9283	7554	7530	7549	7559	7547	7223	7530	7553	9220	7553	9335	7556	10086	8943	7557	7586	9147	7135	7104	7026	7063	7752	7473	7145	6912	6924	7384	8240	7280	7311	7200	7519	7555	7555	7542	7369	7634	7329	7241	7157
ERR2060120	3399	3696	2996	3781	3791	3406	3779	3767	3822	3448	3442	3460	3451	3442	3170	3440	3446	3754	2863	4181	2482	6953	4849	2462	2593	4885	2989	2765	2902	2943	3049	2104	3199	2571	2803	2962	3033	2898	2923	2876	2056	2080	2047	2046	3074	2514	2909	2942	2881
ERR2088799	4351	523	4240	546	570	4357	548	534	580	4403	4368	4411	4398	4398	4088	4366	4400	532	5223	1930	3870	8808	4719	4191	3923	5185	4496	4577	4418	4438	3963	2395	4412	4421	4312	4896	4522	4781	4793	4687	2367	2404	2392	2391	4690	3913	4810	4761	4613
ERR2116720	481	3990	3144	4071	4073	488	4068	4057	4111	552	519	543	553	552	546	517	552	4057	3496	4218	2513	6822	5097	2555	2626	4820	189	374	184	184	2657	2276	548	384	189	398	3175	348	317	220	2245	2259	2246	2246	120	2571	355	214	191
ERR2116726	2979	3266	579	3414	3428	2984	3410	3393	3475	3016	3012	3055	3012	3010	2741	3010	3012	3389	3353	1961	86	7141	4457	771	848	4492	2524	2566	2436	2476	2309	1648	2767	2368	2385	2819	635	2633	2706	2527	1624	1650	1635	1618	2751	102	2699	2634	2499
ERR2116736	2633	1806	2065	1861	1882	2639	1864	1851	1920	2685	2678	2694	2680	2680	2372	2677	2682	1840	2875	3216	1584	6837	3076	1522	1560	3080	2288	2342	2217	2250	1820	74	2570	2137	2161	2512	2139	2387	2395	2303	40	44	19	19	2368	1579	2416	2331	2301
ERR2138622	2641	1890	2384	1975	1992	2647	1977	1967	2034	2692	2683	2699	2688	2688	2379	2680	2690	1944	2961	3462	1852	6929	3108	1799	1827	3088	2332	2446	2255	2292	1873	174	2585	2234	2163	2640	2459	2506	2513	2362	140	144	134	133	2482	1881	2533	2421	2334
ERR2193921	2181	5782	5279	5914	5917	2187	5914	5901	5955	2250	2225	2243	2251	2249	1967	2221	2251	5880	4431	6091	4347	7800	6723	4682	4517	6484	1842	1771	1795	1807	4153	4139	2156	1538	1771	1754	4921	1695	1727	1694	4138	4178	4164	4161	2014	4392	1724	1727	1678
ERR2203411	468	3959	3494	4057	4063	475	4056	4041	4097	535	508	524	536	535	529	505	535	4037	3500	4250	2572	6645	5166	2905	2809	4692	177	161	172	175	2599	2415	526	163	175	150	3160	123	135	34	2356	2390	2369	2368	187	2545	127	69	70
ERR2223749	5578	6456	5721	6579	6469	5587	6250	6567	6624	5620	5406	5464	5622	5616	5343	5414	5614	6540	5612	6412	4862	8921	3001	4979	4842	2633	4801	5002	4701	4744	4924	5007	5181	4819	4616	5225	5314	5124	5198	5158	5026	5053	4997	4997	5285	5238	5175	5232	5062
ERR2223756	2970	3281	1002	3411	3423	2975	3417	3399	3470	3006	3005	3027	3002	3000	2727	3003	3002	3397	3666	1994	109	7114	4471	1130	1111	4481	2553	2673	2472	2514	2262	1723	2860	2470	2408	3002	866	2820	2877	2746	1679	1724	1714	1696	2792	94	2882	2822	2721
ERR2223765	2660	1907	2461	2018	2037	2666	2021	2004	2074	2712	2705	2721	2707	2707	2399	2703	2709	1982	3193	3382	1742	6914	3141	1946	1869	3117	2334	2579	2256	2295	1860	126	2745	2390	2189	2769	2543	2640	2652	2553	89	123	88	87	2524	1725	2654	2618	2462
ERR2224001	2916	3395	1679	3534	3537	2917	3539	3522	3566	2961	2956	2961	2960	2953	2648	2956	2959	3501	3387	2900	1084	7080	4366	411	599	4256	2574	2721	2498	2530	2475	1789	2937	2526	2428	2962	1753	2791	2849	2753	1783	1809	1787	1790	2716	1066	2836	2869	2759
ERR2237981	3411	3723	1575	3867	3563	3416	3865	3844	3928	3471	3022	3064	3468	3465	3187	3022	3468	3833	4099	2405	604	7691	4505	1719	1541	4580	2937	3086	2848	2884	2472	2194	3433	2881	2754	3352	141	3170	3231	2988	2199	2262	2204	2186	3438	606	3244	3105	3010
ERR2238024	3852	4119	2712	4230	4203	3855	4230	4212	4286	3894	3838	3833	3891	3889	3623	3836	3891	4199	4004	3779	2057	8083	5140	1954	1915	5216	3455	3566	3358	3396	3088	2511	3831	3396	3306	3794	2675	3664	3695	3687	2524	2566	2543	2546	3736	2077	3704	3743	3597
ERR296639	4057	5283	4379	5402	5406	4065	5413	5395	5444	4119	4094	4122	4118	4114	3794	4092	4113	5371	4102	5487	3804	8179	6071	3724	3861	6272	3657	3451	3552	3608	4259	3719	3700	3223	3465	3677	4378	3581	3631	3617	3712	3735	3714	3714	3770	3817	3611	3675	3540
ERR296643	2985	3264	604	3402	3414	2988	3405	3390	3463	3001	3012	3037	2998	2997	2729	3008	2998	3370	3370	1959	82	7091	4495	779	875	4511	2558	2563	2465	2513	2288	1653	2836	2367	2374	2820	536	2636	2708	2534	1636	1661	1637	1620	2787	95	2699	2647	2509
ERR434570	2689	2854	2327	2952	2960	2693	2957	2942	2992	2742	2722	2767	2738	2737	2483	2717	2739	2925	2577	3572	1853	6666	4055	1787	1934	4135	2276	2097	2189	2226	2449	1274	2406	1901	2111	2256	2365	2176	2209	2166	1228	1256	1242	1244	2368	1863	2193	2237	2159
ERR435231	515	3798	2835	3884	3892	521	3890	3876	3926	568	546	593	569	561	590	539	566	3855	3139	4124	2343	6677	4989	2371	2519	4791	135	97	132	131	2655	2161	342	102	136	95	2914	101	96	89	2156	2168	2153	2152	129	2372	85	100	95
ERR435371	5044	5453	4520	5541	5486	5048	5549	5535	5578	5069	4922	4956	5068	5066	4948	4919	5066	5513	5220	5665	4044	8871	2014	3983	4031	1858	4652	4459	4541	4598	4581	3837	4578	4453	4443	4661	4053	4562	4611	4553	3889	3915	3903	3907	4772	4076	4610	4598	4525
ERR439538	2688	2848	2337	2947	2955	2692	2951	2936	2987	2743	2717	2761	2739	2738	2486	2714	2740	2920	2581	3567	1855	6671	4057	1783	1931	4131	2279	2090	2192	2229	2457	1273	2399	1899	2108	2248	2362	2169	2201	2157	1223	1253	1238	1239	2364	1866	2184	2236	2159
ERR439619	549	3837	2876	3924	3933	555	3930	3916	3983	605	586	632	606	598	626	577	603	3895	3177	4167	2386	6713	5029	2413	2560	4832	172	133	168	168	2687	2206	378	137	171	135	2955	135	134	125	2198	2209	2193	2192	166	2413	125	139	131
ERR440760	2507	1670	1945	1753	1758	2511	1757	1743	1811	2547	2541	2577	2546	2542	2264	2536	2546	1724	2940	3256	1967	7162	2884	1907	2058	3340	2562	2406	2486	2520	2159	468	2504	2189	2437	2598	2526	2513	2539	2494	432	442	426	425	2674	1987	2529	2550	2483
ERR440768	3374	4430	3817	4552	4554	3379	4554	4540	4610	3436	3407	3432	3436	3430	3101	3402	3432	4513	3682	5029	3209	7100	5232	3127	3223	5603	3050	3078	2969	3004	3250	2731	3084	2831	2894	3342	3855	3208	3222	3087	2734	2766	2763	2746	3253	3214	3240	3144	3046
ERR474172	506	3874	2844	3963	3984	512	3965	3951	4020	559	518	562	562	550	547	512	559	3933	3224	4203	2421	6753	5034	2462	2497	4852	154	158	152	152	2666	2250	416	162	153	174	2875	178	177	165	2244	2255	2229	2228	172	2466	168	181	175
ERR486710	509	3845	2843	3939	3959	516	3935	3921	3996	537	513	563	540	534	548	513	537	3909	3184	4178	2396	6739	5002	2437	2497	4815	138	144	135	135	2647	2224	409	149	136	154	2869	163	165	148	2213	2225	2199	2199	181	2443	152	168	166
ERR712485	470	3981	3366	4065	4069	477	4069	4050	4105	540	513	529	541	540	534	511	540	4048	3473	4300	2511	6783	5099	2803	2771	4821	180	53	175	178	2663	2357	590	50	179	32	2997	45	43	35	2326	2349	2330	2329	177	2533	30	41	45
ERR712511	2980	3254	596	3403	3417	2985	3400	3384	3464	3013	3000	3028	3012	3008	2719	3000	3011	3365	3346	1962	93	7113	4078	783	856	4482	2526	2569	2442	2478	2321	1669	2591	2366	2401	2822	661	2636	2705	2525	1625	1654	1631	1614	2725	123	2701	2630	2506
ERR712587	844	4175	3197	4270	4290	853	3927	4257	4328	900	843	908	901	900	896	842	900	4255	3199	4162	2434	6692	4737	2719	2510	4786	67	499	65	66	2673	2644	477	505	70	542	3195	551	546	536	2606	2616	2562	2562	514	2803	538	547	553
ERR712589	855	4280	3271	4378	4398	864	4029	4366	4437	907	859	916	908	907	903	856	907	4360	3284	4247	2481	6789	4838	2787	2572	4874	64	504	62	64	2729	2711	485	509	65	550	3251	558	555	547	2691	2703	2648	2648	523	2871	547	555	562
ERR712630	470	3835	2840	3934	3940	477	3935	3920	3975	543	509	533	544	543	537	507	543	3912	3202	4166	2402	6674	4996	2420	2484	4806	180	35	175	175	2653	2249	381	37	181	35	2895	44	41	34	2208	2219	2203	2203	49	2425	32	41	45
ERR712635	457	3866	2929	3962	3985	462	3961	3947	4019	596	477	621	598	595	611	477	595	3944	3230	4188	2425	6810	5021	2494	2605	4852	130	136	126	129	2750	2302	472	139	129	177	2932	182	182	171	2283	2291	2238	2238	176	2458	173	179	184
ERR712659	455	3889	2956	3989	4012	460	3989	3974	4047	591	479	620	593	590	607	477	590	3968	3257	4225	2448	6842	5040	2520	2630	4873	126	136	123	125	2773	2319	472	139	127	176	2959	180	180	170	2296	2306	2251	2252	173	2483	171	178	184
ERR712668	2888	3309	472	3456	3468	2890	3459	3443	3517	2940	2921	2949	2937	2936	2635	2921	2936	3429	3376	2004	100	7100	4459	765	781	4497	2584	2603	2493	2535	2290	1658	2729	2400	2401	2803	502	2617	2681	2447	1633	1668	1667	1650	2765	82	2682	2559	2482
ERR712775	2645	1824	2104	1888	1911	2652	1884	1872	1948	2699	2670	2706	2695	2693	2389	2669	2695	1873	2906	3184	1601	6853	3079	1513	1563	3039	2301	2352	2238	2270	1875	164	2583	2145	2184	2504	2154	2381	2394	2297	89	125	71	71	2385	1595	2410	2322	2305
ERR766384	3834	34	3303	52	58	3838	57	41	86	3881	3849	3882	3880	3876	3568	3846	3880	30	4485	1402	3309	8272	4631	3273	3258	4665	3927	3988	3856	3879	3389	1823	4101	3789	3802	4211	3749	4100	4118	3964	1805	1820	1801	1799	4079	3338	4125	4013	3930
ERR926416	2876	3141	1291	3249	3266	2880	3261	3244	3372	2924	2910	2930	2921	2921	2613	2910	2922	3220	2806	2565	848	7053	4407	148	211	4141	2622	2463	2531	2575	2261	1577	2840	2246	2442	2631	1336	2516	2564	2526	1568	1603	1603	1595	2644	828	2558	2605	2532
ERR998774	474	3993	3022	4096	4114	481	4102	4089	4136	523	517	533	523	522	513	515	522	4065	3467	4258	2478	6834	5174	2501	2551	4880	209	308	202	206	2730	2307	457	315	179	361	3025	338	333	222	2290	2323	2312	2310	278	2525	335	248	269
SRR1180726	2913	3242	1703	3356	3356	2915	3365	3346	3414	2969	2944	2970	2967	2965	2650	2940	2966	3321	3499	2629	836	7130	4478	441	401	4453	2585	2699	2492	2537	2285	1550	2868	2482	2386	2919	1486	2747	2797	2598	1540	1590	1583	1574	2789	820	2797	2730	2656
SRR1186782	5516	4670	5168	4767	4733	5523	4593	4759	4809	5561	5439	5472	5558	5557	5243	5437	5562	4735	5028	5928	4359	8899	1069	4455	4356	879	4978	5043	4885	4931	4237	3149	5070	4854	4794	5333	4691	5229	5237	5213	3137	3171	3167	3166	5332	4593	5252	5215	5154
SRR1508875	79	3812	2851	3905	3923	87	3903	3892	3947	226	100	246	228	220	241	92	227	3876	3784	4066	2818	7218	5401	2881	2979	5145	509	757	507	507	3072	2581	924	770	504	829	3528	778	747	631	2579	2594	2538	2537	562	2877	780	635	598
SRR1815454	6532	7287	6737	7389	7198	6539	7104	7387	7430	6566	6269	6291	6559	6561	6282	6269	6559	7365	6684	7657	5974	9604	4118	6221	6008	3618	5839	5909	5734	5782	5970	5686	5994	5758	5613	6146	6173	6082	6104	6068	5744	5768	5765	5764	6235	6311	6097	6168	6066
SRR1815455	6545	7289	6743	7393	7193	6552	7113	7392	7435	6578	6273	6292	6571	6573	6293	6274	6572	7370	6696	7664	5984	9616	4109	6233	6021	3615	5858	5928	5753	5802	5992	5695	6016	5776	5632	6161	6179	6098	6120	6084	5754	5778	5774	5773	6252	6319	6114	6184	6082
SRR1815457	6455	7216	6657	7316	7136	6462	7042	7311	7356	6489	6212	6234	6482	6484	6207	6212	6482	7292	6623	7590	5910	9551	4089	6150	5941	3583	5784	5847	5680	5729	5923	5609	5942	5695	5558	6080	6102	6017	6039	6004	5669	5693	5692	5691	6167	6235	6031	6101	6005
SRR1815459	6474	7224	6671	7323	7148	6481	7051	7320	7365	6506	6230	6251	6499	6501	6224	6231	6500	7300	6639	7608	5932	9576	4087	6167	5963	3583	5800	5858	5695	5743	5937	5623	5952	5707	5574	6095	6127	6035	6054	6019	5682	5706	5705	5704	6183	6256	6045	6118	6017
SRR1815471	6577	7325	6796	7427	7225	6584	7133	7427	7469	6609	6295	6314	6602	6604	6324	6296	6603	7404	6720	7685	6008	9630	4135	6260	6039	3633	5871	5950	5766	5814	6014	5733	6029	5800	5645	6186	6209	6122	6145	6109	5792	5816	5812	5811	6277	6357	6139	6210	6108
SRR2724080	2738	1927	3098	2016	2034	2742	2009	1997	2059	2787	2779	2820	2784	2780	2499	2774	2783	1997	3047	3567	1927	7053	3151	2351	2151	2774	2284	2650	2208	2245	1912	161	2591	2501	2164	2892	2930	2732	2743	2553	123	130	119	119	2601	1967	2754	2676	2573
SRR2724128	2998	2068	2253	2143	2163	3004	1903	2131	2185	3025	2994	3059	3021	3019	2750	2992	3021	2121	2661	3193	1559	6797	2925	1689	1667	2881	2329	2405	2256	2290	1936	511	2577	2193	2212	2607	2313	2529	2553	2506	486	493	453	452	2648	1814	2545	2566	2495
SRR2970227	5577	4638	5037	4716	4594	5584	4381	4721	4759	5627	5358	5401	5624	5623	5315	5356	5628	4690	4868	5804	4205	8796	1028	4376	4176	490	4871	4989	4768	4825	4111	3072	5071	4798	4661	5206	4433	5124	5158	5110	3085	3090	3095	3094	5288	4576	5147	5155	5098
SRR3051049	3163	4037	3397	4158	4165	3167	3772	4143	4217	3216	3202	3248	3216	3210	2952	3197	3212	4123	3222	4202	2494	6894	4775	2682	2536	4921	2342	2623	2272	2294	2573	2400	2589	2419	2223	2793	3464	2731	2750	2734	2396	2421	2409	2405	2859	2882	2738	2768	2652
SRR3051053	547	3694	2897	3791	3801	553	3793	3779	3850	606	577	639	607	603	626	572	604	3762	3715	4028	2909	7229	5532	2947	3093	5341	627	584	624	623	3225	2729	830	592	623	580	3482	593	586	575	2730	2741	2730	2728	616	2946	578	584	583
SRR3051057	503	4142	3554	4237	4253	509	4240	4228	4295	553	548	561	554	547	543	541	551	4204	3512	4690	2874	6910	4734	2927	2950	4888	240	320	229	234	2773	2433	501	329	206	328	3492	320	307	310	2419	2446	2423	2422	339	2954	313	307	244
SRR3051062	3890	35	3365	49	55	3894	54	38	85	3939	3907	3940	3938	3932	3624	3905	3938	29	4528	1414	3346	8311	4677	3327	3318	4714	3964	4014	3894	3914	3429	1851	4151	3826	3829	4273	3794	4164	4174	4006	1833	1851	1833	1831	4140	3385	4187	4068	3973
SRR3051068	3896	32	3376	46	52	3900	51	35	82	3946	3913	3949	3945	3941	3631	3910	3945	27	4543	1413	3360	8309	4683	3331	3321	4720	3971	4030	3902	3922	3427	1860	4159	3835	3836	4287	3805	4176	4187	4014	1841	1855	1837	1835	4149	3393	4200	4077	3982
SRR3098818	523	3895	2885	3992	3996	529	3994	3979	4050	603	551	608	604	601	615	547	601	3962	3249	4229	2439	6801	5045	2478	2604	4853	158	74	155	156	2779	2267	448	75	159	66	3036	74	71	63	2253	2266	2256	2256	102	2483	60	70	71
SRR3290089	2741	2072	3129	2164	2164	2746	2167	2153	2205	2794	2782	2821	2792	2785	2508	2781	2792	2143	2901	3725	2130	7138	2783	2422	2371	2808	2337	2555	2256	2296	1952	399	2369	2369	2195	2736	2985	2646	2659	2530	360	390	369	368	2708	2166	2636	2655	2589
SRR3932426	3367	4109	1828	4207	4224	3373	4212	4196	4268	3382	3399	3431	3380	3377	3113	3398	3381	4199	3328	3015	1242	7015	5169	1902	1987	4869	2939	3022	2849	2890	3111	2472	3310	2827	2800	3280	1900	3105	3145	3002	2477	2496	2487	2470	3106	1265	3170	3071	2963
SRR3957093	4663	5799	5010	5916	5788	4674	5554	5909	5959	4707	4466	4516	4707	4705	4424	4467	4708	5874	4833	5677	4122	8113	2269	4254	4050	1869	3940	4208	3864	3889	3981	4283	4271	3998	3803	4348	4496	4272	4338	4299	4317	4345	4320	4320	4404	4505	4327	4374	4224
SRR3971177	5430	6363	5702	6480	6348	5441	6143	6460	6519	5478	5187	5208	5479	5475	5175	5193	5473	6453	5501	6310	4845	8766	2871	4925	4729	2536	4723	4959	4642	4676	4793	4941	5035	4763	4577	5136	5171	5038	5119	5076	4940	4974	4956	4956	5185	5193	5090	5150	4976
SRR3982152	3014	3272	665	3418	3430	3018	3420	3405	3479	3045	3042	3065	3041	3040	2771	3041	3041	3392	3384	1966	94	7122	4491	791	890	4499	2591	2582	2495	2545	2312	1671	2852	2383	2405	2846	567	2661	2736	2554	1644	1671	1645	1628	2807	103	2729	2669	2532
SRR3987591	5442	4602	5078	4679	4559	5453	4543	4681	4721	5486	5211	5271	5482	5481	5173	5209	5483	4655	5157	5898	4305	8786	354	4542	4286	772	4854	4862	4766	4811	4206	3062	4962	4667	4713	5086	4318	5003	5030	4991	3069	3070	3061	3061	5212	4474	5024	5053	4976
SRR3987983	5523	4738	5239	4847	4721	5532	4665	4833	4893	5562	5373	5417	5558	5554	5255	5373	5560	4823	5167	6025	4349	8895	932	4642	4390	770	4943	5216	4861	4904	4201	3038	5246	5042	4811	5405	4677	5349	5351	5377	3052	3069	3067	3066	5319	4554	5349	5391	5255
SRR3999067	2897	3425	1127	3561	3574	2901	3569	3550	3621	2947	2942	2954	2942	2943	2637	2941	2944	3538	3646	2121	180	7196	4518	1213	1097	4545	2554	2751	2463	2507	2248	1747	2989	2549	2393	2970	837	2784	2846	2618	1734	1791	1790	1772	2862	111	2847	2715	2650
SRR3999074	2992	4393	4057	4512	4518	2998	4515	4498	4556	3058	3042	3073	3055	3055	2778	3041	3053	4486	5087	4659	3004	7972	5032	3320	3314	5440	2612	2840	2517	2559	3194	2693	2861	2637	2437	3026	3849	2901	2941	2822	2681	2719	2702	2702	2809	3021	2940	2948	2855
SRR3999076	2885	3420	1100	3555	3565	2889	3560	3540	3612	2936	2928	2943	2931	2932	2626	2927	2933	3533	3630	2123	181	7184	4506	1207	1084	4533	2549	2751	2460	2500	2245	1745	2978	2539	2392	2960	829	2774	2828	2609	1726	1784	1782	1764	2851	112	2834	2707	2639
SRR3999080	2958	4350	3933	4474	4478	2964	4475	4459	4516	3018	3005	3047	3015	3015	2739	3005	3013	4444	4975	4589	2949	7911	5004	3221	3226	5423	2584	2828	2497	2531	3154	2651	2832	2608	2416	3002	3726	2878	2907	2792	2635	2673	2655	2657	2782	2963	2916	2912	2832
SRR4017857	2718	1902	2322	1960	1961	2723	1964	1953	2019	2755	2766	2786	2754	2747	2472	2763	2754	1952	2963	3259	1658	7022	3061	1636	1763	3067	2276	2451	2199	2237	1911	175	2620	2235	2153	2677	2412	2539	2546	2393	143	149	109	109	2470	1711	2576	2441	2351
SRR4017900	2904	3280	1592	3397	3411	2908	3402	3387	3437	2953	2948	2961	2949	2949	2632	2946	2950	3366	3627	2689	810	7083	4169	441	210	4483	2579	2844	2485	2533	2293	1590	2561	2653	2408	3046	1540	2883	2925	2754	1588	1621	1620	1612	2840	792	2933	2899	2771
SRR4017926	3766	4186	2856	4292	4310	3771	4296	4279	4350	3810	3792	3819	3805	3805	3527	3793	3807	4271	4099	3894	2177	8063	5102	2106	1998	5201	3385	3615	3287	3332	3007	2614	3750	3455	3241	3795	2806	3646	3704	3629	2613	2642	2632	2632	3761	2178	3693	3686	3567
SRR4035121	68	3764	2720	3863	3883	74	3858	3844	3904	211	87	237	213	209	234	86	211	3841	3580	4100	2769	7172	5027	2818	2938	5209	508	462	501	509	3136	2613	573	464	503	472	3368	479	478	462	2594	2606	2578	2578	512	2822	471	474	478
SRR4065662	2923	3275	1379	3373	3371	2925	3374	3358	3433	2985	2964	2982	2983	2981	2661	2960	2982	3360	3308	2652	811	7115	4081	132	200	4480	2547	2629	2458	2499	2226	1555	2630	2415	2403	2883	1451	2719	2760	2632	1554	1577	1577	1569	2732	818	2771	2704	2606
SRR4262712	4994	4317	4575	4389	4277	5001	4396	4383	4445	5029	4819	4845	5025	5024	4721	4818	5027	4371	4806	5703	4117	8673	664	3853	4050	571	4646	4488	4578	4612	4142	2700	4650	4293	4505	4674	4077	4605	4623	4627	2710	2714	2714	2714	4749	4116	4620	4654	4538
SRR4262794	5009	5453	4552	5547	5488	5015	5558	5542	5588	5043	4871	4896	5040	5040	4908	4871	5041	5517	5208	5695	4122	8877	1945	4016	4024	1809	4666	4467	4558	4611	4601	3878	4579	4459	4461	4658	4071	4555	4606	4547	3902	3937	3937	3939	4733	4113	4601	4586	4514
SRR5312143	3928	37	3493	53	78	3934	56	41	90	3979	3945	3989	3975	3975	3665	3943	3977	44	4629	1479	3471	8383	4368	3424	3407	4757	4032	4080	3958	3985	3503	1893	3968	3892	3868	4315	3910	4206	4227	4059	1866	1892	1880	1879	4199	3501	4236	4137	4006
SRR5470036	15397	15722	15609	15820	15607	15406	15837	15822	15858	15426	15092	15091	15425	15421	15131	15092	15427	15811	15896	16444	14860	18540	12126	15110	15035	12219	14954	14970	14872	14890	15111	14182	15060	14957	14733	15365	15049	15305	15306	15326	14183	14250	14246	14245	15173	14928	15303	15396	15265
SRR5642082	60	3646	2597	3732	3755	67	3738	3724	3770	181	85	213	182	181	196	85	181	3703	3413	3920	2629	6892	4777	2670	2758	4946	477	522	475	474	2890	2424	595	529	474	548	3222	556	542	475	2410	2421	2406	2405	561	2695	542	487	448
SRR5642122	2807	3076	521	3219	3231	2814	3221	3208	3277	2828	2828	2861	2823	2824	2583	2828	2825	3185	3153	1878	82	6648	4280	711	787	4294	2422	2436	2341	2387	2144	1524	2664	2264	2249	2680	501	2500	2566	2386	1524	1552	1530	1513	2655	92	2566	2490	2375
SRR5660163	7124	8367	7742	8497	8514	7134	8486	8467	8537	7184	7149	7215	7185	7182	6902	7156	7178	8465	7682	8621	7038	232	8555	7073	7171	8953	6717	6681	6616	6658	7064	6898	6969	6521	6527	6921	7740	6830	6844	6780	6887	6937	6902	6888	6977	7094	6857	6801	6704
SRR5714040	409	4062	3157	4161	4183	417	3824	4145	4202	469	443	478	469	464	471	438	468	4140	3527	4314	2985	7013	5260	3234	3044	5166	512	797	508	510	3010	2920	797	805	508	812	3815	818	813	803	2896	2907	2883	2881	803	3351	804	817	812
SRR5714046	3889	60	3324	81	105	3895	84	69	117	3940	3906	3950	3936	3936	3628	3904	3938	67	4543	1459	3385	8380	4358	3295	3315	4735	4028	4020	3956	3985	3520	1889	3945	3830	3845	4193	3784	4089	4101	4011	1852	1878	1868	1867	4167	3426	4110	4094	3987
SRR5714064	3870	34	3371	55	68	3874	58	41	90	3922	3889	3924	3919	3917	3610	3886	3919	43	4540	1432	3353	8308	4660	3337	3315	4691	3955	4001	3893	3913	3431	1862	4155	3817	3831	4233	3796	4139	4149	4005	1849	1872	1851	1850	4114	3388	4158	4060	3946
SRR5714073	3890	41	3383	59	84	3896	62	47	95	3942	3907	3951	3937	3937	3629	3905	3939	49	4537	1425	3379	8311	4709	3357	3329	4739	3976	4020	3910	3932	3463	1876	4171	3829	3846	4259	3812	4160	4175	4016	1853	1871	1860	1859	4137	3409	4183	4081	3967
SRR5806464	5556	4818	5312	4885	4703	5566	4530	4891	4928	5590	5311	5320	5586	5585	5278	5309	5587	4867	5196	5799	4301	8668	104	4692	4233	809	4809	5154	4756	4778	4162	3302	5079	4918	4698	5270	4598	5231	5221	5213	3285	3317	3301	3299	5334	4641	5209	5295	5168
SRR5806867	63	3739	2943	3838	3859	69	3833	3819	3879	212	87	235	214	210	234	83	212	3816	3553	4327	3000	7150	5356	3049	3169	5179	499	452	491	496	3108	2586	785	455	493	467	3605	471	472	459	2573	2583	2556	2555	504	3049	465	468	467
SRR5865414	5753	6578	6726	6658	6666	5760	6669	6653	6705	5803	5767	5785	5798	5798	5668	5767	5802	6647	5215	7553	5742	8796	2890	6081	5858	2819	5394	5523	5287	5343	5526	4991	5491	5529	5211	5734	6076	5644	5671	5688	4979	5028	5023	5023	5631	5741	5659	5665	5595
SRR5865593	5352	5615	5603	5722	5639	5358	5507	5722	5762	5391	5239	5284	5387	5386	5088	5237	5388	5690	5482	6160	4477	9077	1777	4674	4539	1487	4781	5103	4720	4735	4591	3887	5058	4937	4615	5337	4985	5267	5272	5207	3880	3930	3917	3916	5188	4707	5269	5255	5159
SRR5884782	434	4235	3188	4332	4353	440	3967	4315	4373	582	448	605	583	579	602	447	581	4304	3682	4215	2882	7280	5419	3175	3048	5276	512	823	506	511	3219	3072	866	829	506	842	3845	847	850	830	3066	3078	3050	3044	880	3293	840	843	846
SRR5936493	5189	4380	4586	4460	4335	5196	4230	4452	4500	5221	5015	5033	5217	5216	4908	5014	5219	4433	4661	5569	3953	8537	859	3955	3910	555	4549	4637	4465	4501	3947	2798	4734	4432	4408	4834	4145	4764	4782	4748	2821	2825	2820	2820	4859	4207	4783	4809	4723
SRR5936509	2662	1853	2047	1945	1950	2666	1948	1937	1987	2710	2701	2707	2709	2702	2395	2698	2709	1917	2860	3231	1583	6869	2747	1507	1552	3103	2365	2355	2278	2326	1884	209	2296	2145	2176	2525	2094	2399	2423	2285	179	189	169	170	2425	1616	2423	2343	2320
SRR5936532	2726	3200	2713	3318	3322	2730	3329	3313	3362	2791	2755	2785	2793	2782	2495	2751	2789	3292	3210	3570	1950	7011	4314	2113	2113	4337	2406	2596	2316	2355	2279	1583	2649	2423	2227	2812	2759	2721	2719	2646	1557	1613	1594	1582	2644	1981	2713	2716	2621
SRR5942540	6562	8663	7564	8804	8810	6567	8805	8785	8843	6612	6604	6627	6611	6608	6305	6603	6607	8756	7592	8652	6947	10525	8795	6929	7076	8919	6134	6013	6029	6086	7193	6950	6366	5826	5903	6355	7581	6219	6203	6095	6971	7010	6989	6991	6326	6998	6280	6177	6050
SRR5942764	3898	40	3437	57	80	3904	62	46	89	3950	3915	3959	3945	3945	3635	3913	3947	35	4597	1437	3429	8361	4720	3352	3350	4724	3982	4061	3906	3932	3485	1869	4161	3856	3853	4295	3828	4181	4193	4020	1836	1858	1848	1846	4188	3449	4208	4103	3995
SRR5943517	7184	8431	7856	8570	8585	7194	8560	8541	8610	7244	7205	7269	7244	7241	6961	7212	7237	8535	7743	8712	7119	235	8595	7169	7245	8988	6772	6726	6665	6713	7112	6963	7034	6572	6577	6997	7822	6901	6924	6834	6951	7001	6962	6948	7044	7176	6929	6864	6758
SRR5943569	590	4141	3671	4265	4266	596	4254	4240	4306	670	634	687	672	667	682	633	669	4224	3926	4462	2688	7161	5336	3009	3072	4977	304	608	293	302	2957	2435	705	624	225	583	3488	525	523	347	2382	2453	2431	2430	439	2717	527	429	426
SRR6118662	3160	3979	1582	4083	4082	3163	4091	4077	4127	3221	3189	3221	3218	3216	2913	3188	3217	4079	3167	2886	1076	6831	5102	1686	1741	4855	2842	2941	2776	2802	2905	2352	3118	2715	2693	3103	1647	2918	2973	2846	2329	2368	2374	2357	2987	1053	2986	2920	2828
SRR633754	14300	14996	14092	15107	15027	14305	15121	15108	15147	14339	14209	14232	14336	14340	14055	14211	14336	15072	14679	15179	13393	17421	11633	13532	13640	11794	13840	13671	13734	13773	14045	13328	13972	13677	13599	14150	13850	14039	14073	14084	13419	13480	13476	13477	14065	13503	14055	14108	14061
SRR6380485	2866	3172	1332	3297	3295	2870	3288	3273	3356	2913	2900	2912	2912	2906	2592	2901	2911	3274	3292	2609	817	7037	4316	139	181	4343	2534	2639	2466	2493	2243	1533	2744	2397	2389	2779	1359	2607	2654	2489	1516	1548	1543	1535	2737	833	2665	2562	2504
SRR643055	15422	16145	15491	16264	16097	15428	16282	16267	16302	15451	15191	15201	15449	15449	15167	15191	15452	16233	15874	16412	14638	18693	12460	14749	14883	12703	14899	14748	14792	14819	15242	14520	15081	14790	14647	15292	15040	15179	15207	15213	14632	14697	14693	14693	15221	14770	15203	15238	15178
SRR6456783	6172	7850	7126	7968	7990	6182	7948	7934	8023	6213	6209	6232	6210	6206	5903	6212	6209	7955	7016	8268	6620	9927	8153	6599	6739	8242	5772	5636	5701	5728	6697	6328	5912	5339	5617	5789	7161	5720	5750	5715	6277	6308	6249	6249	5880	6642	5729	5776	5679
SRR6512532	14868	15295	15279	15391	15194	14877	15407	15393	15429	14898	14569	14568	14900	14893	14602	14569	14897	15385	15427	16061	14582	18133	11689	14694	14697	11872	14466	14663	14402	14420	14703	13844	14588	14500	14328	14892	14733	14838	14841	14867	13808	13861	13825	13824	14641	14571	14837	14907	14762
SRR6791869	3170	4613	3955	4755	4771	3178	4742	4726	4794	3207	3215	3220	3206	3204	2925	3217	3205	4717	4067	4811	3129	6950	5782	3493	3305	5789	2804	2933	2692	2757	3260	3033	3030	2803	2634	3232	3946	3072	3138	3035	3035	3086	3045	3035	3084	3192	3114	3121	3002
SRR6892686	3325	4243	2377	4361	4376	3329	4362	4343	4423	3354	3349	3386	3351	3348	3080	3350	3353	4327	3717	3172	1473	7276	5168	2088	2307	4993	2907	3090	2821	2860	3349	2678	3252	2906	2771	3357	2345	3156	3221	3057	2695	2730	2729	2712	3152	1480	3229	3145	2997
SRR6892691	3033	3792	1866	3906	3920	3037	3905	3891	3967	3048	3040	3087	3045	3042	2777	3041	3044	3879	3316	2783	1122	6718	4828	1831	1885	4525	2633	2842	2567	2596	2888	2283	2940	2624	2526	3051	1890	2861	2919	2761	2293	2324	2310	2294	2853	1125	2937	2842	2711
SRR6892776	3309	4137	2251	4248	4263	3314	4248	4229	4308	3334	3328	3365	3331	3328	3061	3328	3330	4223	3646	3068	1380	7162	5127	2062	2205	4911	2892	3081	2806	2846	3246	2587	3249	2891	2757	3331	2236	3131	3197	3036	2594	2631	2626	2609	3131	1382	3211	3117	2978
SRR6892805	3312	4219	2352	4337	4353	3317	4338	4320	4399	3339	3336	3378	3336	3333	3067	3336	3335	4307	3682	3157	1454	7251	5160	2084	2281	4983	2892	3088	2804	2844	3323	2667	3251	2903	2754	3338	2320	3140	3202	3045	2677	2714	2706	2689	3142	1459	3218	3125	2986
SRR6985676	56	3844	2793	3941	3962	63	3938	3924	3982	207	71	230	208	204	227	70	206	3913	3668	4184	2852	7248	5464	2899	3018	5285	496	451	490	498	3208	2681	782	453	492	463	3453	470	472	453	2675	2688	2659	2653	500	2899	462	465	468
SRR7211943	2726	3026	1369	3138	3140	2728	3140	3122	3191	2770	2757	2773	2765	2765	2453	2757	2764	3125	3053	2486	722	6682	4108	357	272	4104	2387	2393	2333	2352	2072	1473	2688	2109	2300	2503	1206	2377	2423	2292	1458	1491	1482	1473	2574	732	2424	2367	2315
SRR7211944	2848	3195	1487	3304	3305	2851	3306	3288	3358	2906	2883	2905	2903	2901	2585	2880	2902	3290	3238	2625	795	7013	4252	360	328	4309	2500	2473	2435	2465	2179	1599	2842	2216	2384	2615	1294	2492	2534	2402	1586	1621	1608	1600	2724	805	2535	2477	2426
SRR785629	15509	16446	15839	16542	16428	15515	16265	16545	16583	15542	15333	15354	15538	15538	15287	15331	15542	16503	16096	16339	14654	18529	12783	15145	14874	12615	14754	15030	14639	14674	14650	14808	15123	15074	14465	15653	15430	15502	15544	15425	14887	14980	14966	14968	15401	15076	15548	15473	15399
[truncated: 278 more columns]

## Sheet: Sheet2
000992bb	SRR7026308
005828bb	SRR7026304
020001bb	SRR6942789
020026bb	SRR6942787
020031bb	SRR7026311
020032bb	SRR6942781
020129bb	SRR7026307
020147bb	SRR7026287
025943bb	SRR6442662
035101bb	SRR7026310
035109bb	SRR7026299
035112bb	SRR7026302
035123bb	SRR7026305
035125R1bb	SRR7188516
035133bb	SRR7026312
035140bb	SRR7026300
035148R1bb	SRR7188519
045869bb	SRR6474925
115101bb	SRR7716575
115102bb	SRR7716572

## Sheet: Sheet3
snp-dists 0.6.3	SRR7026308	SRR7026304	SRR6942789	SRR6942787	SRR7026311	SRR6942781	SRR7026307	SRR7026287	SRR6442662	SRR7026310	SRR7026299	SRR7026302	SRR7026305	SRR7188516	SRR7026312	SRR7026300	SRR7188519	SRR6474925	SRR7716575	SRR7716572	DRR089062	DRR138472	ERR054694	ERR1035708	ERR1036086	ERR119390	ERR1195516	ERR1195575	ERR1195581	ERR1195594	ERR1195662	ERR1195674	ERR1195698	ERR1195708	ERR1195710	ERR1197942	ERR1197943	ERR1197944	ERR1197945	ERR1197946	ERR1197947	ERR1197948	ERR1197949	ERR1197950	ERR1197951	ERR1197952	ERR1197953	ERR1197954	ERR1197955
SRR7026308	0	3843	2784	3939	3960	14	3937	3923	3980	189	80	212	189	186	209	78	188	3911	3662	4181	2849	7242	5468	2897	3013	5291	500	457	495	500	3206	2679	787	459	496	468	3448	475	476	458	2673	2686	2657	2652	502	2894	467	470	473
SRR7026304	3843	0	3271	52	58	3847	57	42	85	3888	3852	3887	3887	3883	3573	3849	3887	9	4472	1397	3283	8251	4636	3256	3248	4665	3913	3978	3838	3863	3367	1832	4094	3779	3777	4222	3750	4103	4122	3966	1815	1829	1814	1812	4080	3314	4135	4032	3931
SRR6942789	2784	3271	0	3467	3474	2788	3446	3424	3523	2845	2826	2853	2843	2839	2573	2825	2842	3410	4383	1970	530	7754	5100	1348	1599	4918	2960	3357	2859	2910	2749	2182	3487	3238	2756	3727	1770	3506	3567	3322	2145	2215	2158	2138	3428	526	3537	3552	3394
SRR6942787	3939	52	3467	0	17	3943	67	51	102	3989	3955	3986	3988	3981	3671	3954	3988	49	4595	1458	3423	8366	4709	3386	3377	4753	4006	4075	3936	3956	3473	1892	4192	3880	3871	4337	3894	4221	4231	4059	1871	1884	1866	1864	4208	3461	4252	4129	4021
SRR7026311	3960	58	3474	17	0	3964	90	74	104	4005	3952	3990	4004	3997	3687	3950	4004	51	4616	1475	3438	8381	4550	3383	3390	4665	4028	4091	3957	3978	3262	1914	4196	3895	3892	4338	3567	4223	4233	4064	1893	1906	1888	1886	4215	3459	4253	4134	4025
SRR6942781	14	3847	2788	3943	3964	0	3943	3929	3984	201	83	220	201	198	217	82	200	3915	3668	4185	2853	7250	5476	2899	3017	5298	506	464	500	506	3212	2683	793	464	501	475	3453	482	484	465	2677	2691	2663	2658	513	2900	474	477	481
SRR7026307	3937	57	3446	67	90	3943	0	52	107	3988	3954	3998	3984	3984	3674	3953	3986	54	4596	1468	3432	8356	4368	3395	3376	4761	4006	4077	3937	3955	3482	1890	3971	3881	3872	4336	3888	4220	4230	4060	1867	1878	1869	1867	4197	3455	4249	4130	4020
SRR7026287	3923	42	3424	51	74	3929	52	0	91	3973	3940	3983	3969	3969	3659	3938	3971	37	4578	1449	3416	8340	4711	3380	3359	4748	3994	4061	3923	3944	3468	1878	4180	3864	3859	4323	3868	4204	4218	4042	1855	1866	1857	1855	4180	3440	4235	4113	4006
SRR6442662	3980	85	3523	102	104	3984	107	91	0	4030	3997	4028	4029	4022	3712	3996	4029	82	4639	1493	3485	8406	4751	3447	3436	4792	4065	4114	3995	4014	3514	1951	4252	3922	3930	4377	3954	4260	4269	4099	1929	1943	1926	1923	4248	3522	4291	4167	4059
SRR7026310	189	3888	2845	3989	4005	201	3988	3973	4030	0	235	112	1	1	105	232	1	3958	3723	4230	2900	7258	5505	2955	3064	5315	549	508	546	546	3236	2742	845	512	546	540	3464	547	547	531	2734	2750	2708	2702	525	2947	534	541	546
SRR7026299	80	3852	2826	3955	3952	83	3954	3940	3997	235	0	229	236	232	255	3	233	3925	3677	4196	2892	7259	5231	2930	3032	5160	512	499	504	508	2905	2707	800	502	508	510	3038	516	518	503	2704	2728	2707	2700	524	2937	508	516	492
SRR7026302	212	3887	2853	3986	3990	220	3998	3983	4028	112	229	0	112	110	16	227	110	3954	3721	4240	2908	7284	5279	2957	3077	5172	553	525	551	551	2951	2721	865	525	549	527	3046	542	541	525	2739	2754	2718	2712	541	2951	526	532	537
SRR7026305	189	3887	2843	3988	4004	201	3984	3969	4029	1	236	112	0	0	105	233	0	3956	3721	4226	2895	7258	5503	2953	3062	5312	550	509	548	547	3231	2739	847	513	548	539	3462	550	548	533	2731	2747	2704	2698	526	2944	535	542	546
SRR7188516	186	3883	2839	3981	3997	198	3984	3969	4022	1	232	110	0	0	103	229	0	3952	3717	4227	2896	7254	5501	2951	3060	5311	548	508	545	545	3228	2736	844	512	545	539	3458	547	544	531	2729	2745	2704	2698	525	2943	534	541	546
SRR7026312	209	3573	2573	3671	3687	217	3674	3659	3712	105	255	16	105	103	0	252	103	3641	3417	3921	2590	6975	5195	2636	2767	5003	541	507	539	538	2931	2428	865	511	538	532	3193	541	541	524	2420	2432	2394	2388	542	2641	528	535	540
SRR7026300	78	3849	2825	3954	3950	82	3953	3938	3996	232	3	227	233	229	252	0	230	3922	3673	4195	2890	7267	5229	2926	3031	5160	511	499	504	507	2908	2705	798	502	507	507	3039	514	513	500	2699	2723	2704	2697	523	2938	504	512	490
SRR7188519	188	3887	2842	3988	4004	200	3986	3971	4029	1	233	110	0	0	103	230	0	3957	3720	4228	2897	7252	5503	2952	3061	5314	547	508	545	544	3231	2738	844	512	545	538	3460	549	547	532	2731	2747	2706	2700	524	2946	534	541	545
SRR6474925	3911	9	3410	49	51	3915	54	37	82	3958	3925	3954	3956	3952	3641	3922	3957	0	4558	1434	3406	8349	4684	3349	3339	4722	3992	4058	3917	3942	3444	1881	4172	3860	3856	4309	3856	4187	4203	4039	1863	1873	1857	1854	4170	3431	4220	4100	4006
SRR7716575	3662	4472	4383	4595	4616	3668	4596	4578	4639	3723	3677	3721	3721	3717	3417	3673	3720	4558	0	5035	3368	7712	5026	3319	3588	5086	3342	3448	3244	3295	3586	2927	3376	3237	3130	3649	4155	3542	3558	3464	2891	2945	2919	2905	3621	3387	3568	3547	3452
SRR7716572	4181	1397	1970	1458	1475	4185	1468	1449	1493	4230	4196	4240	4226	4227	3921	4195	4228	1434	5035	0	1992	8558	5687	2677	2629	6137	4244	4264	4164	4189	3818	3239	4202	4090	4093	4542	2431	4380	4439	4278	3255	3285	3294	3276	4427	1992	4441	4382	4249
DRR089062	2849	3283	530	3423	3438	2853	3432	3416	3485	2900	2892	2908	2895	2896	2590	2890	2897	3406	3368	1992	0	7085	4087	770	768	4472	2553	2594	2475	2515	2264	1649	2510	2372	2396	2773	615	2593	2660	2474	1614	1661	1665	1648	2723	74	2658	2585	2447
DRR138472	7242	8251	7754	8366	8381	7250	8356	8340	8406	7258	7259	7284	7258	7254	6975	7267	7252	8349	7712	8558	7085	0	8635	7077	7182	9053	6815	6682	6715	6758	6994	6885	6778	6510	6631	6909	7647	6811	6849	6783	6888	6930	6904	6892	6967	7128	6843	6835	6742
ERR054694	5468	4636	5100	4709	4550	5476	4368	4711	4751	5505	5231	5279	5503	5501	5195	5229	5503	4684	5026	5687	4087	8635	0	4548	4147	757	4716	4969	4622	4673	4062	3078	4972	4767	4541	5178	4502	5113	5118	5097	3087	3095	3080	3079	5245	4470	5106	5190	5100
ERR1035708	2897	3256	1348	3386	3383	2899	3395	3380	3447	2955	2930	2957	2953	2951	2636	2926	2952	3349	3319	2677	770	7077	4548	0	418	4135	2514	2839	2427	2467	2217	1556	2696	2676	2374	3162	1759	2975	3031	2778	1560	1590	1589	1581	2745	751	3011	2959	2853
ERR1036086	3013	3248	1599	3377	3390	3017	3376	3359	3436	3064	3032	3077	3062	3060	2767	3031	3061	3339	3588	2629	768	7182	4147	418	0	4448	2567	2734	2478	2521	2411	1618	2697	2564	2403	2993	1594	2828	2883	2730	1633	1665	1619	1611	2901	795	2868	2839	2732
ERR119390	5291	4665	4918	4753	4665	5298	4761	4748	4792	5315	5160	5172	5312	5311	5003	5160	5314	4722	5086	6137	4472	9053	757	4135	4448	0	4886	4682	4790	4830	4461	3056	4851	4492	4731	4922	4579	4838	4861	4826	3083	3092	3087	3085	4947	4498	4862	4847	4781
ERR1195516	500	3913	2960	4006	4028	506	4006	3994	4065	549	512	553	550	548	541	511	547	3992	3342	4244	2553	6815	4716	2514	2567	4886	0	184	3	5	2766	2353	199	189	5	175	2900	183	181	170	2301	2325	2306	2306	221	2566	173	204	206
ERR1195575	457	3978	3357	4075	4091	464	4077	4061	4114	508	499	525	509	508	507	499	508	4058	3448	4264	2594	6682	4969	2839	2734	4682	184	0	182	185	2633	2389	526	13	170	208	3089	182	167	45	2343	2385	2362	2361	185	2591	179	63	76
ERR1195581	495	3838	2859	3936	3957	500	3937	3923	3995	546	504	551	548	545	539	504	545	3917	3244	4164	2475	6715	4622	2427	2478	4790	3	182	0	3	2677	2281	196	184	5	171	2815	178	176	167	2222	2246	2226	2226	206	2469	168	195	200
ERR1195594	500	3863	2910	3956	3978	506	3955	3944	4014	546	508	551	547	545	538	507	544	3942	3295	4189	2515	6758	4673	2467	2521	4830	5	185	3	0	2715	2317	198	187	7	174	2849	179	179	167	2260	2284	2264	2264	218	2518	171	207	209
ERR1195662	3206	3367	2749	3473	3262	3212	3482	3468	3514	3236	2905	2951	3231	3228	2931	2908	3231	3444	3586	3818	2264	6994	4062	2217	2411	4461	2766	2633	2677	2715	0	1871	2740	2378	2601	2738	2350	2670	2697	2654	1841	1862	1847	1847	2827	2260	2681	2734	2641
ERR1195674	2679	1832	2182	1892	1914	2683	1890	1878	1951	2742	2707	2721	2739	2736	2428	2705	2738	1881	2927	3239	1649	6885	3078	1556	1618	3056	2353	2389	2281	2317	1871	0	2601	2177	2222	2544	2180	2413	2428	2327	59	71	76	76	2423	1626	2447	2361	2325
ERR1195698	787	4094	3487	4192	4196	793	3971	4180	4252	845	800	865	847	844	865	798	844	4172	3376	4202	2510	6778	4972	2696	2697	4851	199	526	196	198	2740	2601	0	534	197	548	3445	549	521	568	2582	2595	2580	2581	525	2759	542	556	491
ERR1195708	459	3779	3238	3880	3895	464	3881	3864	3922	512	502	525	513	512	511	502	512	3860	3237	4090	2372	6510	4767	2676	2564	4492	189	13	184	187	2378	2177	534	0	172	204	2887	178	174	40	2144	2185	2160	2159	192	2399	175	55	60
ERR1195710	496	3777	2756	3871	3892	501	3872	3859	3930	546	508	549	548	545	538	507	545	3856	3130	4093	2396	6631	4541	2374	2403	4731	5	170	5	7	2601	2222	197	172	0	174	2765	182	181	167	2175	2184	2166	2165	170	2378	173	180	184
ERR1197942	468	4222	3727	4337	4338	475	4336	4323	4377	540	510	527	539	539	532	507	538	4309	3649	4542	2773	6909	5178	3162	2993	4922	175	208	171	174	2738	2544	548	204	174	0	3333	22	27	26	2528	2555	2540	2538	310	2820	7	19	25
ERR1197943	3448	3750	1770	3894	3567	3453	3888	3868	3954	3464	3038	3046	3462	3458	3193	3039	3460	3856	4155	2431	615	7647	4502	1759	1594	4579	2900	3089	2815	2849	2350	2180	3445	2887	2765	3333	0	3154	3225	2976	2193	2251	2226	2208	3390	590	3230	3064	2990
ERR1197944	475	4103	3506	4221	4223	482	4220	4204	4260	547	516	542	550	547	541	514	549	4187	3542	4380	2593	6811	5113	2975	2828	4838	183	182	178	179	2670	2413	549	178	182	22	3154	0	23	33	2399	2424	2405	2405	264	2638	22	34	28
ERR1197945	476	4122	3567	4231	4233	484	4230	4218	4269	547	518	541	548	544	541	513	547	4203	3558	4439	2660	6849	5118	3031	2883	4861	181	167	176	179	2697	2428	521	174	181	27	3225	23	0	31	2410	2439	2419	2419	262	2704	16	37	31
ERR1197946	458	3966	3322	4059	4064	465	4060	4042	4099	531	503	525	533	531	524	500	532	4039	3464	4278	2474	6783	5097	2778	2730	4826	170	45	167	167	2654	2327	568	40	167	26	2976	33	31	0	2309	2331	2312	2312	166	2507	24	32	38
ERR1197947	2673	1815	2145	1871	1893	2677	1867	1855	1929	2734	2704	2739	2731	2729	2420	2699	2731	1863	2891	3255	1614	6888	3087	1560	1633	3083	2301	2343	2222	2260	1841	59	2582	2144	2175	2528	2193	2399	2410	2309	0	21	40	40	2404	1621	2430	2344	2314
ERR1197948	2686	1829	2215	1884	1906	2691	1878	1866	1943	2750	2728	2754	2747	2745	2432	2723	2747	1873	2945	3285	1661	6930	3095	1590	1665	3092	2325	2385	2246	2284	1862	71	2595	2185	2184	2555	2251	2424	2439	2331	21	0	44	43	2429	1653	2459	2366	2326
ERR1197949	2657	1814	2158	1866	1888	2663	1869	1857	1926	2708	2707	2718	2704	2704	2394	2704	2706	1857	2919	3294	1665	6904	3080	1589	1619	3087	2306	2362	2226	2264	1847	76	2580	2160	2166	2540	2226	2405	2419	2312	40	44	0	3	2393	1661	2441	2351	2312
ERR1197950	2652	1812	2138	1864	1886	2658	1867	1855	1923	2702	2700	2712	2698	2698	2388	2697	2700	1854	2905	3276	1648	6892	3079	1581	1611	3085	2306	2361	2226	2264	1847	76	2581	2159	2165	2538	2208	2405	2419	2312	40	43	3	0	2392	1644	2439	2350	2313
ERR1197951	502	4080	3428	4208	4215	513	4197	4180	4248	525	524	541	526	525	542	523	524	4170	3621	4427	2723	6967	5245	2745	2901	4947	221	185	206	218	2827	2423	525	192	170	310	3390	264	262	166	2404	2429	2393	2392	0	2800	259	198	165
ERR1197952	2894	3314	526	3461	3459	2900	3455	3440	3522	2947	2937	2951	2944	2943	2641	2938	2946	3431	3387	1992	74	7128	4470	751	795	4498	2566	2591	2469	2518	2260	1626	2759	2399	2378	2820	590	2638	2704	2507	1621	1653	1661	1644	2800	0	2704	2616	2480
ERR1197953	467	4135	3537	4252	4253	474	4249	4235	4291	534	508	526	535	534	528	504	534	4220	3568	4441	2658	6843	5106	3011	2868	4862	173	179	168	171	2681	2447	542	175	173	7	3230	22	16	24	2430	2459	2441	2439	259	2704	0	23	23
ERR1197954	470	4032	3552	4129	4134	477	4130	4113	4167	541	516	532	542	541	535	512	541	4100	3547	4382	2585	6835	5190	2959	2839	4847	204	63	195	207	2734	2361	556	55	180	19	3064	34	37	32	2344	2366	2351	2350	198	2616	23	0	16
ERR1197955	473	3931	3394	4021	4025	481	4020	4006	4059	546	492	537	546	546	540	490	545	4006	3452	4249	2447	6742	5100	2853	2732	4781	206	76	200	209	2641	2325	491	60	184	25	2990	28	31	38	2314	2326	2312	2313	165	2480	23	16	0
ERR1197956	492	4035	3381	4154	4160	502	4139	4124	4195	515	516	541	516	515	534	513	515	4117	3569	4376	2671	6932	5188	2684	2846	4892	214	186	199	211	2766	2365	529	198	163	313	3336	267	265	175	2348	2373	2338	2338	3	2748	262	204	177
ERR1197957	497	3999	3332	4122	4131	508	4111	4095	4164	527	517	545	528	522	545	509	527	4087	3522	4339	2632	6903	5161	2653	2808	4861	219	179	205	217	2738	2332	514	187	168	302	3275	255	247	154	2313	2342	2309	2306	10	2710	250	194	154
ERR1197958	463	4040	3402	4132	4136	470	4135	4117	4172	534	498	526	534	534	527	496	533	4112	3524	4370	2554	6841	5135	2853	2810	4854	166	48	161	166	2700	2387	583	46	166	26	3021	38	41	29	2387	2410	2389	2389	176	2587	22	30	36
ERR1197959	472	3941	2978	4039	4045	479	4041	4026	4080	541	514	529	541	541	534	511	539	4018	3298	4286	2499	6752	5044	2534	2598	4911	177	43	171	175	2725	2323	370	47	176	36	3000	46	45	36	2303	2314	2302	2301	40	2532	33	42	48
ERR1197960	2908	3257	1356	3381	3379	2911	3392	3375	3439	2971	2946	2958	2971	2964	2647	2943	2970	3355	3014	2709	868	7046	4373	82	150	4203	2529	2564	2438	2480	2258	1605	2757	2357	2387	2791	1419	2631	2684	2523	1596	1624	1623	1615	2711	867	2685	2621	2479
ERR1197961	2987	3376	1018	3530	3542	2988	3524	3506	3591	3033	3020	3068	3031	3028	2758	3016	3031	3500	3578	2066	121	7259	4501	1121	1037	4500	2530	2572	2441	2482	2354	1754	2949	2383	2391	2887	679	2703	2767	2488	1748	1801	1747	1729	2862	139	2770	2585	2527
ERR1197962	461	4087	3543	4176	4179	468	4179	4161	4216	533	507	522	534	533	527	503	533	4151	3579	4419	2594	6891	5193	2931	2888	4907	169	52	164	167	2722	2427	597	42	170	20	3075	45	44	18	2411	2437	2419	2416	190	2624	30	29	35
ERR1197963	462	4063	3535	4153	4155	469	4156	4138	4193	533	506	522	534	533	527	502	533	4127	3556	4411	2587	6864	5171	2925	2885	4885	170	54	165	168	2702	2398	595	40	170	24	3064	46	43	18	2386	2411	2395	2392	196	2616	29	29	33
ERR1197964	2940	3269	1428	3370	3358	2943	3390	3375	3415	3002	2908	2963	2993	2998	2679	2905	2999	3346	3091	2713	863	7150	4217	80	200	4052	2568	2658	2474	2521	1934	1607	2864	2456	2421	2871	1027	2701	2746	2625	1611	1642	1641	1633	2750	818	2765	2689	2574
ERR1197965	465	3964	2992	4061	4067	472	4063	4048	4102	536	507	523	535	535	527	504	534	4041	3309	4313	2526	6760	5120	2562	2625	4914	172	40	167	170	2748	2351	373	40	172	30	3030	40	39	31	2327	2339	2326	2326	38	2559	28	36	42
ERR1197967	2668	1811	2196	1870	1892	2672	1865	1853	1930	2732	2708	2736	2729	2727	2415	2703	2729	1860	2936	3285	1654	6921	3083	1583	1658	3081	2311	2361	2233	2269	1849	58	2581	2161	2169	2532	2239	2402	2414	2311	24	28	34	32	2413	1648	2434	2349	2312
ERR1202023	3520	4068	3101	4170	4194	3525	3809	4153	4212	3569	3567	3603	3566	3563	3258	3563	3564	4152	3248	3961	2255	7225	4886	2613	2400	5008	2737	2940	2643	2691	1259	2475	3075	2707	2599	3144	3164	3072	3104	3061	2473	2491	2444	2443	3162	2660	3082	3110	3043
ERR1217055	3839	31	3269	47	53	3843	51	35	82	3889	3851	3890	3886	3884	3572	3848	3886	27	4470	1399	3293	8260	4640	3257	3244	4677	3922	3974	3847	3873	3375	1833	4106	3780	3787	4205	3734	4095	4108	3966	1816	1826	1810	1809	4072	3322	4119	4018	3930
ERR1218604	3068	4030	3262	4137	4157	3075	4131	4115	4180	3135	3107	3133	3133	3130	2843	3108	3130	4105	3468	4403	2763	7116	4794	2668	2761	5287	2718	2520	2607	2672	2343	2408	2675	2322	2517	2734	3317	2645	2682	2667	2374	2406	2387	2374	2799	2789	2671	2725	2577
ERR1218610	3067	4023	3264	4138	4156	3074	4131	4116	4181	3133	3106	3133	3131	3129	2843	3107	3128	4107	3462	4400	2765	7118	4788	2666	2755	5280	2718	2522	2607	2672	2344	2403	2678	2325	2517	2741	3319	2647	2688	2668	2369	2404	2385	2372	2803	2787	2675	2726	2578
ERR1218627	3902	35	3377	53	76	3908	58	42	69	3952	3917	3961	3948	3948	3638	3915	3950	29	4547	1437	3390	8323	4334	3345	3330	4727	3979	4046	3904	3929	3448	1871	3935	3847	3843	4298	3841	4178	4192	4032	1848	1859	1850	1848	4145	3408	4208	4090	3995
ERR1218707	3227	4403	3480	4519	4541	3236	4518	4503	4556	3285	3254	3299	3283	3277	3167	3251	3280	4480	4187	4510	2922	7683	5416	2837	2933	5501	2777	2668	2675	2724	3146	2773	3126	2639	2639	3003	3509	2867	2881	2802	2757	2804	2763	2765	2962	2969	2919	2893	2762
ERR1218718	2912	3303	1825	3447	3449	2914	3445	3426	3508	2962	2931	2967	2961	2956	2647	2929	2961	3401	3321	2725	826	7125	4307	529	455	4444	2524	2803	2437	2476	2222	1596	2703	2613	2383	3068	1679	2900	2936	2739	1608	1653	1646	1637	2813	836	2942	2867	2751
ERR1228320	3266	3630	3070	3726	3746	3271	3729	3714	3767	3300	3307	3338	3299	3296	3049	3302	3297	3690	2833	4240	2429	7049	4955	2434	2747	4817	2844	2710	2773	2814	2989	2038	3141	2528	2696	3009	3280	2942	2958	2812	2010	2033	1994	1993	2986	2452	2948	2952	2895
ERR1351670	2882	3229	1288	3319	3335	2886	3326	3312	3380	2931	2921	2939	2927	2927	2610	2921	2928	3312	3263	2604	774	7052	4382	121	145	4432	2524	2616	2441	2482	2242	1519	2832	2399	2391	2855	1389	2687	2729	2604	1514	1539	1537	1529	2681	780	2743	2675	2579
ERR1359224	2692	1896	2241	2001	2020	2698	1987	1973	2058	2743	2715	2740	2739	2737	2434	2711	2739	1972	2893	3313	1668	6953	3128	1672	1699	3025	2327	2374	2249	2283	1875	124	2611	2177	2204	2530	2268	2437	2416	2386	67	84	58	58	2488	1699	2439	2442	2332
ERR1374952	2820	49	2243	90	111	2825	90	73	128	2861	2817	2867	2859	2856	2656	2814	2858	62	3456	845	1979	6311	3524	2190	2101	3502	2857	2998	2804	2821	2442	1176	3133	2889	2724	3183	2526	3061	3083	2959	1158	1180	1135	1136	3118	2011	3099	3051	2942
ERR1415483	2620	1787	1995	1855	1874	2626	1860	1848	1914	2670	2658	2675	2666	2666	2358	2657	2668	1828	2819	3185	1537	6778	3074	1471	1511	3082	2279	2317	2205	2238	1806	76	2529	2112	2144	2482	2075	2360	2374	2274	41	45	21	20	2353	1537	2382	2308	2286
ERR1415550	3622	3910	2338	4018	4037	3627	4026	4010	4075	3671	3657	3676	3667	3667	3391	3657	3669	3981	3721	3550	1814	7809	4995	1696	1656	5083	3253	3346	3162	3202	2919	2288	3580	3171	3112	3535	2451	3424	3448	3440	2291	2312	2299	2302	3504	1818	3452	3478	3389
ERR1415560	3863	66	3284	79	100	3869	84	68	115	3914	3877	3922	3910	3910	3602	3875	3912	59	4495	1442	3320	8287	4310	3279	3269	4703	3947	3996	3874	3900	3416	1846	3911	3804	3819	4227	3757	4119	4137	3994	1828	1837	1827	1825	4092	3344	4143	4045	3954
ERR1514868	2945	4183	3450	4283	4293	2950	4286	4271	4325	2991	2985	3029	2989	2989	2725	2979	2992	4247	4513	4414	2664	7718	5009	2886	2978	5362	2525	2682	2435	2480	3071	2546	2613	2495	2367	2807	3538	2704	2747	2785	2554	2583	2566	2569	2760	2680	2718	2792	2723
ERR1541417	3859	41	3297	54	60	3863	59	43	90	3911	3871	3912	3908	3906	3595	3868	3908	34	4499	1419	3323	8276	4646	3282	3269	4666	3937	3995	3862	3887	3392	1833	4125	3803	3801	4229	3768	4116	4134	3980	1817	1828	1813	1811	4094	3342	4142	4036	3950
ERR1609578	3483	3755	3137	3870	3666	3488	3536	3852	3910	3498	3222	3251	3495	3491	3209	3224	3493	3841	3685	3797	2267	7369	4325	2558	2388	4460	2696	2995	2604	2645	271	2197	3034	2743	2525	3215	2879	3129	3150	3055	2168	2200	2156	2155	3249	2673	3142	3127	2988
ERR1617774	2944	3302	1661	3438	3452	2946	3436	3420	3478	2987	2972	2983	2984	2982	2663	2971	2983	3402	3691	2698	856	7160	4201	457	229	4497	2612	2880	2522	2567	2324	1629	2609	2668	2434	3075	1571	2911	2950	2781	1611	1658	1646	1639	2887	844	2962	2904	2803
ERR1617809	490	3513	2738	3610	3624	498	3611	3597	3668	537	526	544	537	537	530	527	536	3590	2870	4083	2300	6348	4313	2342	2362	4475	190	113	184	186	2321	1916	186	118	188	115	2802	126	121	115	1889	1901	1876	1876	118	2349	112	121	126
ERR1617979	2978	3293	1393	3387	3379	2981	3403	3389	3446	3033	2948	2998	3030	3029	2710	2945	3030	3364	3408	2696	830	7176	4225	136	233	4348	2601	2689	2512	2553	1966	1627	2890	2487	2460	2894	985	2726	2775	2649	1627	1658	1656	1649	2776	782	2787	2714	2607
ERR1618049	15786	16567	16041	16689	16575	15795	16416	16691	16734	15823	15640	15670	15821	15825	15581	15641	15827	16644	16426	16484	14801	18744	13010	15347	15038	12801	15010	15416	14899	14944	14889	14903	15393	15479	14755	16005	15608	15859	15884	15775	14994	15056	15041	15042	15545	15235	15900	15819	15750
ERR1618151	2898	3428	892	3555	3566	2901	3564	3544	3615	2949	2939	2955	2944	2946	2639	2938	2946	3532	3567	2108	161	7188	4550	1111	1018	4525	2530	2574	2439	2481	2225	1733	2923	2373	2391	2812	541	2631	2697	2454	1737	1781	1784	1766	2842	137	2697	2551	2490
ERR1618152	2893	3412	867	3542	3553	2896	3551	3531	3602	2943	2932	2949	2938	2939	2633	2932	2940	3519	3552	2092	157	7174	4539	1097	1001	4521	2524	2568	2437	2477	2221	1731	2917	2372	2387	2807	536	2625	2690	2450	1734	1775	1778	1760	2836	135	2690	2547	2486
ERR1618156	2891	3248	527	3383	3399	2895	3394	3377	3442	2942	2932	2950	2937	2938	2632	2932	2939	3348	3316	1972	160	7031	4418	763	741	4266	2566	2597	2475	2523	2224	1567	2717	2397	2383	2820	582	2650	2695	2454	1563	1587	1596	1579	2727	160	2707	2564	2486
ERR1618189	2895	3392	804	3526	3539	2898	3535	3518	3587	2946	2931	2952	2941	2942	2636	2931	2943	3505	3528	2081	157	7158	4527	1051	975	4520	2527	2564	2437	2478	2223	1732	2897	2372	2388	2810	539	2628	2693	2451	1736	1777	1780	1762	2822	138	2694	2553	2489
ERR1618199	5191	5622	4736	5724	5676	5193	5715	5700	5766	5213	5051	5076	5211	5209	5092	5053	5210	5702	5363	5857	4289	9000	2040	4201	4204	1945	4837	4642	4745	4784	4778	4051	4759	4648	4650	4846	4228	4750	4796	4743	4095	4121	4109	4113	4937	4326	4792	4774	4719
ERR1618212	492	3462	2668	3555	3571	497	3560	3546	3613	540	532	550	542	539	533	529	539	3526	2813	4031	2246	6295	4265	2292	2314	4423	187	114	183	184	2260	1844	179	119	188	115	2740	125	121	113	1835	1848	1820	1822	112	2280	111	121	117
ERR1618387	2963	3269	1359	3370	3362	2966	3388	3374	3430	3024	2938	2994	3020	3019	2703	2935	3020	3345	3378	2676	814	7150	4204	138	227	4334	2590	2673	2502	2543	1945	1608	2879	2474	2453	2882	953	2710	2763	2637	1613	1641	1637	1632	2766	767	2774	2706	2600
ERR1618407	3605	3425	2892	3516	3514	3612	3528	3511	3563	3651	3578	3645	3645	3643	3354	3578	3646	3488	2260	3931	2149	6671	4213	2109	2275	4176	3161	3070	3076	3113	2369	1804	3375	2847	3025	3263	2386	3183	3191	3207	1794	1812	1809	1797	3348	2154	3197	3234	3144
ERR1618494	517	3738	2818	3837	3858	523	3836	3824	3877	541	525	587	543	540	569	526	540	3817	3122	4051	2315	6622	4924	2331	2452	4726	152	122	145	152	2681	2163	353	125	106	115	2832	123	121	112	2139	2152	2134	2134	180	2357	112	128	131
ERR1618920	2866	3199	497	3328	3343	2870	3340	3324	3388	2916	2897	2919	2912	2913	2611	2898	2914	3296	3270	1943	136	6972	4378	732	709	4228	2541	2556	2453	2497	2198	1537	2693	2356	2363	2774	553	2604	2656	2431	1538	1558	1567	1550	2702	133	2662	2537	2462
ERR1618957	67	3455	2339	3534	3555	74	3532	3520	3576	200	81	225	201	199	217	82	200	3512	3263	3740	2485	6836	4701	2484	2595	4871	490	455	489	489	2807	2319	550	458	487	457	3017	467	461	452	2293	2301	2277	2276	482	2482	451	457	455
ERR1618973	69	3592	2481	3673	3695	76	3670	3658	3714	205	91	233	206	204	221	92	205	3651	3394	3889	2629	6973	4836	2622	2737	5007	493	458	492	492	2962	2449	555	459	492	459	3164	469	463	454	2423	2433	2411	2409	487	2624	453	462	459
ERR1618990	2983	3252	603	3389	3400	2986	3393	3378	3451	3003	3002	3032	3000	2998	2726	3001	3000	3357	3375	1954	95	7094	4482	790	888	4504	2560	2572	2468	2514	2296	1654	2836	2377	2377	2822	542	2637	2709	2535	1640	1664	1639	1622	2787	108	2701	2647	2510
ERR1619018	2850	3208	501	3332	3347	2853	3344	3328	3392	2901	2881	2904	2896	2897	2592	2882	2898	3305	3279	1942	140	6993	4388	742	719	4237	2545	2565	2460	2504	2207	1553	2694	2360	2368	2766	561	2596	2650	2418	1545	1565	1573	1556	2690	139	2652	2527	2449
ERR1619020	2888	3242	518	3370	3385	2892	3381	3365	3429	2938	2924	2943	2934	2935	2628	2924	2936	3337	3310	1961	150	7025	4405	754	732	4256	2562	2583	2469	2515	2222	1552	2715	2381	2379	2805	569	2635	2686	2448	1556	1576	1585	1568	2718	149	2690	2556	2479
ERR1619024	2868	3216	510	3345	3360	2872	3357	3341	3405	2919	2902	2923	2914	2915	2612	2903	2916	3313	3292	1959	146	7005	4391	745	723	4243	2559	2576	2468	2513	2210	1553	2709	2375	2378	2784	565	2614	2667	2434	1546	1566	1574	1557	2704	145	2670	2542	2464
ERR1619090	2844	3341	1738	3462	3462	2846	3471	3449	3497	2895	2870	2890	2894	2891	2577	2870	2893	3417	3125	2810	993	7111	3937	435	524	4291	2517	2471	2434	2472	2425	1763	2638	2263	2367	2659	1581	2541	2590	2534	1770	1808	1795	1783	2705	966	2565	2627	2531
ERR1619100	4951	5373	4397	5465	5415	4955	5467	5451	5507	4984	4843	4869	4982	4979	4859	4842	4981	5434	5125	5575	3995	8777	1970	3909	3928	1847	4606	4414	4512	4556	4534	3793	4527	4402	4413	4596	3956	4497	4544	4497	3820	3846	3839	3839	4692	4002	4543	4540	4470
ERR1619127	2963	3250	589	3391	3404	2967	3389	3375	3452	3006	2978	3036	3001	3001	2728	2975	3002	3359	3375	1957	88	7167	4447	785	869	4474	2566	2572	2477	2522	2366	1663	2778	2373	2380	2813	622	2629	2701	2528	1633	1669	1642	1625	2786	98	2693	2640	2503
ERR1619159	65	3686	2588	3773	3793	72	3772	3759	3814	204	85	233	207	203	222	83	206	3743	3499	4003	2701	7079	4951	2718	2836	5129	496	459	494	494	3040	2519	559	462	491	462	3273	471	469	454	2514	2527	2502	2500	490	2726	458	465	463
ERR1619164	2871	3259	509	3389	3403	2875	3400	3384	3448	2921	2903	2923	2916	2917	2610	2903	2918	3356	3344	1949	144	7058	4434	823	789	4286	2557	2574	2464	2512	2262	1592	2705	2370	2375	2787	562	2618	2670	2437	1589	1612	1621	1604	2706	142	2673	2543	2468
ERR1619188	2884	3284	493	3418	3431	2888	3429	3414	3479	2933	2909	2937	2929	2930	2624	2909	2931	3386	3357	1972	63	7085	4438	733	741	4501	2567	2575	2474	2522	2212	1609	2743	2378	2383	2804	487	2622	2692	2508	1616	1648	1656	1639	2760	63	2685	2621	2483
ERR1619197	14926	15776	14918	15876	15787	14932	15597	15876	15915	14958	14785	14810	14954	14958	14719	14788	14958	15842	15398	15641	13995	17884	12519	14368	14180	12143	14227	14498	14117	14156	14037	14179	14574	14524	14016	14920	14699	14801	14842	14777	14208	14271	14262	14263	14767	14339	14824	14833	14748
ERR1619278	2896	3193	1532	3319	3332	2900	3325	3310	3367	2949	2918	2957	2945	2945	2633	2917	2946	3277	3549	2605	756	7044	4430	428	146	4431	2566	2764	2477	2523	2248	1609	2743	2595	2404	3096	1405	2921	2968	2752	1612	1639	1605	1597	2831	735	2967	2947	2834
ERR1619351	2604	1752	1946	1826	1845	2610	1831	1819	1884	2656	2635	2658	2651	2651	2341	2635	2653	1804	2825	3136	1534	6744	3061	1459	1485	3068	2286	2305	2211	2245	1805	72	2505	2098	2150	2462	2037	2339	2359	2253	46	51	25	26	2346	1520	2365	2294	2251
ERR1619365	2640	1773	1969	1849	1851	2646	1855	1843	1909	2691	2649	2684	2687	2687	2378	2647	2689	1823	2828	3183	1532	6795	2840	1485	1512	2933	2276	2301	2202	2234	1483	69	2524	2098	2154	2488	1612	2358	2381	2280	46	50	25	25	2359	1540	2385	2314	2274
ERR1619377	2872	3216	1533	3354	3355	2874	3356	3339	3416	2920	2886	2918	2919	2915	2604	2886	2919	3306	3249	2602	729	7047	4578	397	329	4389	2490	2743	2408	2445	2169	1547	2875	2549	2353	2978	1496	2817	2856	2678	1563	1602	1586	1580	2767	739	2866	2790	2691
ERR1619455	2645	1786	2006	1867	1886	2651	1872	1860	1926	2695	2681	2700	2691	2691	2382	2680	2693	1839	2854	3204	1573	6847	3095	1498	1527	3102	2303	2328	2227	2263	1839	92	2541	2120	2165	2498	2086	2370	2390	2287	60	65	24	24	2375	1561	2397	2328	2284
ERR1619504	2890	3264	547	3397	3398	2892	3399	3384	3458	2952	2920	2950	2948	2947	2648	2919	2948	3371	3365	1977	84	7084	4439	771	798	4472	2571	2589	2483	2527	2265	1621	2748	2387	2389	2788	623	2606	2677	2502	1609	1636	1641	1624	2756	83	2670	2615	2477
ERR1622380	2787	3000	1125	3137	3137	2790	3133	3114	3181	2825	2819	2838	2824	2819	2551	2821	2822	3096	3208	2422	715	6890	4272	131	140	4332	2500	2540	2409	2456	2146	1460	2643	2365	2325	2754	1216	2582	2636	2491	1464	1507	1495	1486	2688	723	2641	2567	2461
ERR1622405	3330	3592	2865	3674	3684	3337	3678	3666	3715	3378	3374	3391	3380	3373	3155	3372	3376	3645	2770	4072	2375	6836	4745	2363	2487	4782	2929	2702	2839	2887	2938	2009	3143	2556	2745	2898	2914	2840	2860	2811	1956	1981	1945	1945	3001	2398	2847	2878	2816
ERR1622508	2911	3172	1360	3301	3307	2913	3298	3283	3344	2948	2946	2955	2947	2943	2638	2947	2945	3266	3314	2615	845	7016	4395	161	174	4440	2573	2619	2480	2527	2281	1569	2698	2412	2388	2832	1347	2660	2714	2571	1566	1606	1598	1590	2778	852	2718	2650	2528
ERR1622592	2751	3197	2508	3311	3259	2755	3321	3305	3356	2807	2696	2744	2809	2803	2513	2692	2804	3281	2874	3607	1970	7029	3756	1934	1994	4265	2420	2412	2338	2369	1988	1595	2479	2222	2263	2582	2173	2490	2516	2467	1598	1644	1617	1603	2585	1987	2512	2511	2413
ERR1622668	3042	3343	2363	3456	3462	3046	3464	3444	3500	3111	3088	3122	3110	3107	2790	3084	3108	3420	3014	3456	1847	7248	4371	1754	1860	4426	2685	2607	2590	2635	2431	1687	2953	2381	2498	2828	2392	2699	2700	2619	1679	1725	1728	1710	2801	1853	2752	2687	2569
ERR1622801	2883	4211	3405	4299	4319	2891	4308	4290	4340	2937	2928	2944	2936	2936	2642	2931	2932	4267	3118	4659	2830	5423	4847	2814	2821	5027	2579	2484	2490	2539	3064	2578	2627	2291	2404	2673	3362	2590	2628	2579	2576	2608	2590	2588	2775	2833	2609	2576	2518
ERR1622852	73	3732	2646	3829	3852	81	3827	3813	3870	215	101	244	216	208	230	94	215	3799	3546	4060	2729	7145	5370	2774	2886	5190	502	459	495	495	3095	2576	782	462	497	479	3321	478	477	460	2562	2573	2548	2547	508	2776	466	480	471
ERR1622853	72	3738	2636	3834	3857	79	3832	3818	3875	205	96	240	206	201	224	92	205	3804	3550	4052	2723	7140	5376	2770	2880	5194	502	460	500	501	3100	2572	784	460	498	472	3307	478	473	461	2568	2579	2554	2553	502	2769	465	474	469
ERR1622855	64	3777	2696	3874	3897	71	3872	3858	3915	213	89	237	213	210	227	87	212	3844	3592	4104	2773	7179	5413	2816	2934	5235	499	458	496	499	3137	2616	783	459	496	468	3369	477	477	461	2606	2618	2594	2592	500	2818	465	470	467
ERR1622856	65	3742	2654	3839	3862	72	3837	3823	3880	204	91	236	205	202	221	90	204	3810	3557	4066	2736	7138	5378	2779	2894	5199	494	456	492	494	3102	2578	780	458	491	466	3324	475	471	458	2571	2583	2557	2557	497	2784	462	468	466
ERR1623159	3253	4475	3644	4599	4604	3260	4607	4592	4644	3308	3290	3339	3307	3305	3018	3288	3304	4572	3968	4544	2794	7033	5571	2974	3025	5604	2810	2937	2704	2761	3022	2746	3142	2759	2655	3199	3590	3026	3087	2985	2749	2795	2785	2775	3088	2830	3089	3043	2944
ERR1623160	3251	4460	3612	4587	4595	3258	4596	4580	4632	3299	3290	3335	3298	3296	3014	3288	3295	4557	3953	4536	2781	7020	5563	2953	2991	5605	2812	2938	2706	2767	3010	2736	3147	2766	2655	3197	3584	3032	3090	2993	2741	2783	2773	2766	3095	2819	3095	3052	2956
ERR1623162	2731	1918	2254	2026	2030	2735	2025	2012	2068	2785	2773	2822	2781	2779	2506	2768	2781	1987	2967	3306	1634	6953	3145	1672	1735	3070	2300	2471	2224	2260	1881	261	2578	2275	2180	2645	2294	2533	2541	2421	227	245	229	227	2504	1661	2549	2481	2399
ERR1623197	2798	3216	3090	3333	3340	2804	3329	3312	3374	2864	2856	2887	2866	2855	2591	2855	2862	3301	3109	3611	1959	7046	3922	2361	2250	4353	2350	2444	2271	2303	2336	1596	2520	2257	2225	2685	2825	2585	2618	2463	1576	1627	1618	1603	2570	1983	2608	2549	2459
ERR1623274	7503	9044	8512	9165	9165	7512	9173	9158	9225	7544	7549	7576	7547	7540	7248	7548	7541	9132	7505	9270	7502	10063	9481	7772	7773	9100	7080	7104	6972	7008	7784	7386	7339	6924	6867	7428	8397	7316	7352	7197	7429	7465	7436	7422	7388	7583	7344	7327	7230
ERR1656423	5559	5525	5522	5698	5595	5566	5448	5671	5736	5618	5423	5479	5616	5610	5301	5423	5614	5654	5044	6230	4501	9151	1618	4676	4631	1364	4868	5084	4781	4823	4605	3855	5414	4933	4675	5410	5078	5298	5315	5267	3875	3927	3864	3863	5469	4822	5333	5279	5164
ERR1718879	3220	3532	895	3673	3459	3224	3668	3654	3734	3282	2988	3003	3278	3274	2981	2986	3278	3641	3663	2180	405	7443	4401	1103	1161	4530	2763	2891	2674	2706	2314	1935	3083	2692	2624	3178	511	3004	3055	2826	1934	1962	1915	1898	2980	417	3068	2936	2766
ERR1718883	3228	3535	910	3680	3463	3233	3672	3658	3741	3293	2992	3000	3289	3282	2985	2990	3290	3645	3676	2183	411	7454	4405	1136	1181	4532	2772	2900	2684	2716	2328	1943	3096	2702	2634	3185	523	3012	3063	2834	1939	1970	1920	1903	2986	429	3076	2944	2773
ERR1718921	3115	3518	2620	3636	3638	3119	3666	3648	3680	3148	3131	3161	3147	3144	2874	3131	3145	3599	3509	3619	1987	7271	4307	1960	2134	4522	2695	2603	2592	2646	1946	1876	2971	2399	2506	2837	2102	2716	2714	2634	1867	1899	1884	1886	2854	2007	2757	2698	2565
ERR1718971	504	3871	2801	3968	3976	511	3974	3962	4026	573	531	572	574	566	566	522	571	3936	3241	4117	2324	6730	4992	2360	2433	4821	203	159	200	201	2636	2263	414	162	204	154	2740	160	156	151	2239	2250	2240	2240	162	2360	147	160	155
ERR1718999	507	3865	2807	3962	3969	513	3968	3956	4020	577	533	569	578	575	570	529	575	3930	3237	4112	2319	6728	4986	2356	2430	4811	210	163	207	207	2634	2259	418	162	210	153	2740	163	160	154	2233	2245	2234	2233	161	2355	151	159	154
ERR1789776	2992	3271	564	3411	3424	3000	3416	3400	3472	3045	3018	3079	3041	3042	2764	3016	3042	3377	3375	1968	109	7148	4468	783	850	4504	2533	2573	2444	2485	2352	1651	2852	2382	2391	2822	640	2638	2709	2536	1635	1677	1658	1641	2770	117	2703	2642	2507
ERR1789781	3253	4447	3691	4575	4578	3260	4558	4540	4616	3315	3299	3320	3314	3315	3009	3306	3311	4530	3907	4516	2806	7074	5283	3120	2991	5619	2821	2936	2713	2779	3031	2784	2935	2765	2650	3183	3718	3050	3095	3060	2777	2824	2822	2803	3066	2853	3092	3119	2998
ERR1789861	3503	4122	3643	4233	4246	3510	4224	4209	4272	3554	3547	3563	3551	3550	3247	3544	3552	4199	526	4588	2848	7294	5139	3048	3007	4913	3176	3372	3092	3130	3177	2435	3503	3210	3006	3613	3576	3471	3492	3320	2413	2461	2459	2446	3430	2873	3472	3381	3293
ERR1789918	2726	1828	2348	1910	1918	2730	1912	1898	1951	2769	2771	2805	2766	2764	2489	2766	2766	1879	2665	3276	1737	6932	2675	1704	1801	3093	2327	2305	2244	2287	1946	285	2245	2091	2174	2541	2361	2448	2442	2377	257	276	235	235	2508	1767	2463	2440	2310
ERR1790069	2789	3179	2559	3291	3299	2795	3290	3275	3334	2850	2845	2877	2852	2844	2582	2843	2848	3267	2910	3552	1915	7096	3875	1902	1998	4332	2343	2350	2264	2297	2335	1553	2498	2158	2220	2589	2594	2511	2501	2419	1535	1589	1585	1570	2578	1937	2527	2460	2376
ERR1790288	2979	5066	4478	5188	5193	2986	5195	5179	5231	3043	3027	3050	3042	3039	2742	3020	3044	5152	4171	5603	3936	7498	5815	3785	3819	6259	2618	2578	2526	2577	3653	3500	2592	2376	2480	2775	4488	2680	2700	2645	3485	3541	3535	3521	2768	3952	2703	2689	2601
ERR1790328	3149	4266	3350	4377	4396	3156	4376	4359	4419	3190	3192	3208	3189	3183	2882	3192	3182	4344	3233	4577	2919	6824	5378	2644	2654	5518	2773	2655	2688	2720	3043	2646	2996	2446	2635	2852	3397	2779	2805	2809	2636	2659	2635	2623	2897	2944	2794	2847	2717
ERR1790334	6234	7899	6862	8012	8021	6239	8018	7999	8053	6297	6277	6306	6295	6297	6001	6274	6297	7976	6591	8169	6421	9811	8221	6352	6419	8060	5931	5691	5831	5865	6792	6238	6054	5505	5721	5891	6914	5810	5869	5837	6266	6303	6284	6287	5999	6447	5853	5920	5799
ERR1790440	3157	4250	3354	4361	4368	3164	4359	4341	4403	3210	3194	3219	3208	3202	2903	3194	3202	4329	3216	4553	2896	6845	5377	2616	2673	5494	2819	2669	2731	2765	3029	2610	2988	2459	2641	2844	3386	2769	2795	2800	2600	2621	2615	2603	2936	2918	2782	2837	2708
ERR1790443	3165	4275	3391	4386	4393	3172	4386	4368	4428	3216	3206	3226	3214	3209	2905	3206	3208	4353	3230	4585	2923	6863	5401	2623	2686	5519	2835	2679	2748	2782	3050	2627	3004	2467	2652	2854	3419	2780	2800	2818	2616	2635	2630	2618	2947	2945	2795	2855	2725
ERR1790444	3157	4258	3377	4371	4378	3164	4371	4353	4413	3210	3196	3219	3208	3203	2905	3195	3202	4338	3229	4570	2912	6846	5388	2618	2671	5509	2819	2666	2731	2766	3037	2623	2992	2457	2640	2846	3408	2773	2792	2799	2616	2635	2627	2615	2931	2933	2786	2838	2713
ERR1790445	3157	4278	3419	4388	4395	3164	4395	4377	4430	3211	3197	3214	3209	3205	2893	3194	3203	4357	3243	4612	2956	6856	5405	2650	2701	5525	2829	2681	2741	2776	3061	2647	2994	2466	2646	2851	3445	2779	2800	2803	2636	2657	2652	2640	2935	2973	2792	2843	2718
ERR1790446	3164	4280	3426	4399	4406	3171	4396	4378	4441	3222	3201	3222	3220	3213	2901	3201	3214	4365	3249	4603	2954	6861	5413	2645	2701	5528	2831	2681	2745	2781	3062	2641	3001	2465	2651	2860	3449	2787	2803	2812	2632	2652	2645	2633	2943	2977	2799	2852	2729
ERR1790482	2679	3645	2949	3770	3778	2683	3776	3757	3811	2736	2723	2745	2736	2730	2452	2718	2732	3732	3466	3922	2165	6807	4493	2305	2318	4902	2320	2433	2252	2275	2424	2007	2375	2269	2203	2622	2847	2574	2570	2557	2008	2039	2019	2017	2460	2169	2550	2600	2485
ERR1790485	4147	5289	4458	5390	5186	4157	5384	5368	5432	4170	3884	3911	4170	4163	3930	3889	4165	5355	4230	5585	3950	7756	6149	3950	4055	6199	3640	3651	3560	3588	2670	3696	4014	3471	3511	3853	4145	3775	3782	3726	3659	3703	3669	3668	3883	4011	3799	3764	3643
ERR1790500	4192	5375	4579	5484	5279	4202	5478	5462	5526	4216	3925	3952	4216	4209	3973	3930	4211	5450	4301	5699	4070	7823	6192	4063	4161	6255	3665	3693	3578	3609	2711	3775	4051	3510	3533	3903	4270	3823	3821	3748	3754	3794	3760	3759	3899	4130	3850	3792	3665
ERR1791034	2924	3236	1324	3352	3352	2926	3350	3335	3396	2960	2962	2973	2958	2954	2650	2962	2957	3318	3329	2647	819	7074	4414	107	159	4463	2589	2639	2497	2544	2288	1575	2807	2427	2399	2826	1331	2656	2702	2534	1580	1613	1603	1595	2747	823	2716	2606	2588
ERR1791067	7381	8997	8068	9111	9115	7389	9120	9104	9155	7445	7424	7446	7448	7440	7118	7423	7442	9092	7428	9203	7421	9959	8815	7423	7446	9016	7030	6997	6925	6959	7633	7330	7042	6798	6822	7279	8093	7172	7194	7090	7378	7410	7410	7396	7236	7492	7216	7134	7067
ERR1791098	2918	3419	1085	3574	3585	2920	3571	3551	3635	2979	2968	2980	2976	2971	2665	2965	2976	3533	3453	2116	159	7196	4724	1245	1182	4526	2585	2861	2492	2540	2339	1763	3017	2689	2400	3141	953	2962	3005	2817	1770	1806	1766	1748	2921	152	3010	2951	2824
ERR1800779	2872	3185	1257	3270	3288	2876	3282	3264	3312	2921	2916	2930	2918	2918	2601	2915	2919	3250	2791	2615	772	7029	4392	73	130	4161	2500	2458	2414	2453	2232	1511	2796	2242	2361	2651	1340	2535	2573	2549	1511	1534	1534	1526	2600	749	2578	2593	2517
ERR1800780	2876	3187	1267	3272	3290	2880	3284	3266	3313	2925	2921	2934	2922	2922	2605	2920	2923	3252	2799	2622	782	6880	4366	79	134	4131	2504	2462	2417	2457	2237	1515	2801	2247	2364	2656	1350	2540	2578	2553	1514	1537	1537	1529	2604	759	2583	2598	2522
ERR1822294	2874	3355	959	3505	3518	2878	3518	3499	3566	2923	2915	2929	2919	2920	2614	2913	2921	3459	3378	2071	114	7125	4713	1146	1060	4533	2502	2770	2414	2454	2231	1719	2927	2595	2362	3034	893	2857	2900	2724	1726	1760	1764	1746	2782	86	2904	2848	2740
ERR1822352	2718	2903	2419	3006	3012	2722	3001	2986	3046	2764	2744	2792	2760	2756	2498	2741	2761	2978	2587	3665	1921	6697	3966	1876	2018	4154	2312	2123	2225	2265	2499	1295	2354	1928	2135	2283	2451	2203	2237	2193	1273	1290	1277	1276	2412	1951	2221	2259	2183
ERR1822365	2975	3248	1713	3368	3379	2978	3375	3358	3412	3018	2993	3045	3016	3014	2722	2989	3015	3325	3580	2658	835	7171	4156	447	364	4436	2581	2781	2489	2534	2376	1651	2651	2593	2399	3008	1572	2832	2882	2748	1636	1692	1637	1627	2860	837	2873	2844	2745
ERR1822383	3156	3387	3007	3493	3311	3161	3505	3489	3535	3175	2885	2922	3173	3170	2865	2885	3172	3464	2984	4066	2472	7125	4257	2445	2580	4339	2684	2582	2600	2632	2075	1853	3003	2335	2526	2836	2608	2749	2748	2694	1803	1829	1796	1795	2865	2502	2771	2745	2625
ERR1822393	2995	3260	570	3402	3414	2998	3406	3391	3463	3020	3020	3046	3017	3015	2744	3017	3017	3369	3372	1959	85	7084	4496	772	866	4525	2566	2571	2473	2519	2284	1637	2818	2375	2383	2815	536	2628	2701	2529	1623	1651	1635	1618	2791	89	2694	2638	2502
ERR1822402	2988	4847	3882	4971	4975	2994	4968	4952	5013	3033	3027	3056	3030	3028	2777	3028	3029	4934	4375	4970	3285	7766	5890	3146	3290	6082	2575	2393	2472	2531	3641	3217	2800	2205	2386	2625	3621	2512	2565	2533	3210	3241	3235	3227	2723	3301	2557	2606	2470
ERR1822502	3223	4188	3416	4286	4305	3232	4288	4270	4328	3245	3259	3304	3243	3238	2979	3258	3237	4256	3245	4481	2885	6911	5395	2647	2736	5505	2817	2654	2728	2764	3140	2635	3059	2442	2634	2869	3453	2794	2819	2820	2628	2648	2604	2592	2938	2916	2809	2863	2736
ERR1822527	3165	4301	3280	4404	4423	3171	4409	4392	4446	3204	3200	3228	3199	3199	3095	3193	3200	4368	4006	4387	2754	7502	5329	2685	2798	5434	2775	2598	2669	2725	3077	2656	2967	2567	2582	2898	3327	2775	2794	2731	2638	2674	2630	2632	2914	2792	2816	2801	2673
ERR1822537	6744	7103	6139	7203	7224	6746	7210	7191	7244	6774	6780	6794	6776	6772	6512	6777	6772	7168	5914	7334	5622	9356	7432	5558	5677	7267	6343	6136	6273	6318	6478	5484	6511	5980	6189	6388	6209	6309	6345	6348	5497	5511	5464	5467	6445	5657	6339	6390	6289
ERR1822561	3001	3290	655	3425	3438	3004	3428	3414	3486	3015	3031	3056	3012	3010	2742	3027	3012	3391	3083	1963	130	7115	4505	832	924	4233	2567	2607	2474	2522	2303	1656	2853	2409	2383	2858	584	2678	2732	2543	1636	1659	1634	1617	2797	157	2738	2653	2517
ERR1822611	2991	3268	556	3409	3422	2999	3411	3396	3470	3052	3023	3079	3049	3046	2767	3021	3050	3376	3375	1962	90	7183	4502	778	847	4526	2572	2575	2479	2528	2375	1625	2854	2382	2387	2816	650	2632	2703	2532	1630	1659	1640	1623	2792	99	2698	2640	2504
ERR1852655	3114	3440	2934	3560	3566	3119	3569	3550	3604	3149	3158	3187	3148	3145	2855	3154	3146	3521	3106	3543	1826	7348	4611	2129	2195	4373	2690	2841	2593	2637	2497	1789	3202	2641	2498	3095	2772	2979	2956	2867	1790	1839	1843	1825	2925	1829	3010	2965	2866
ERR1852674	566	4097	3434	4206	4210	572	4196	4185	4247	640	608	668	643	638	654	606	640	4175	3894	4394	2550	7016	5208	2910	2825	4919	194	625	190	192	2821	2344	637	645	193	678	3502	587	602	466	2341	2365	2350	2350	386	2603	608	497	453
ERR1891337	2717	1896	2536	1992	1993	2721	1996	1982	2035	2767	2753	2798	2764	2762	2485	2748	2764	1955	2673	3446	1848	7032	3131	1781	1927	2776	2310	2427	2229	2268	1900	176	2587	2243	2148	2618	2476	2481	2491	2306	134	162	143	141	2597	1880	2510	2410	2321
ERR1937058	2966	3220	1363	3332	3335	2968	3334	3320	3376	3012	2991	3034	3010	3006	2719	2988	3009	3301	3332	2622	794	7076	4411	99	243	4446	2578	2622	2482	2531	2307	1549	2836	2411	2385	2819	1352	2645	2692	2523	1556	1589	1583	1575	2743	794	2705	2597	2575
ERR1937611	3066	4017	3025	4128	4135	3070	3756	4115	4170	3126	3104	3125	3127	3121	2833	3099	3123	4100	3234	3894	2198	6831	4787	2383	2145	4897	2352	2585	2275	2303	2452	2391	2627	2390	2213	2764	2994	2700	2718	2700	2378	2406	2396	2393	2810	2572	2704	2756	2631
ERR1937612	3071	4025	3008	4137	4144	3075	3755	4125	4179	3132	3108	3133	3133	3127	2839	3103	3129	4108	3232	3877	2159	6777	4791	2367	2123	4889	2342	2595	2270	2294	2463	2398	2621	2400	2209	2762	2998	2698	2719	2710	2383	2417	2402	2400	2818	2553	2706	2756	2634
ERR1946780	3001	4295	3779	4397	4405	3006	4103	4379	4438	3059	3046	3092	3060	3055	2786	3039	3060	4367	4207	4548	2917	7512	5042	3090	3032	5146	2325	2515	2247	2284	2756	2596	2523	2296	2161	2705	3762	2632	2626	2574	2593	2622	2606	2605	2723	3230	2635	2618	2515
ERR1946783	2914	3236	1301	3358	3361	2917	3357	3343	3418	2969	2952	2966	2967	2965	2645	2948	2966	3323	3316	2636	799	7083	4403	129	152	4450	2535	2622	2449	2489	2227	1555	2792	2414	2394	2840	1368	2670	2720	2576	1557	1589	1585	1577	2740	821	2728	2642	2546
ERR1946788	2905	3263	494	3401	3415	2908	3407	3392	3462	2959	2944	2954	2955	2954	2644	2942	2955	3369	3342	1975	95	7093	4492	764	753	4525	2576	2564	2484	2533	2290	1623	2739	2369	2393	2781	578	2602	2672	2519	1613	1642	1642	1625	2753	84	2663	2631	2494
ERR1946805	3721	4006	2511	4113	4130	3724	4117	4101	4170	3784	3760	3789	3781	3779	3510	3757	3781	4081	3843	3656	1918	7953	5087	1797	1783	5157	3334	3427	3243	3284	3034	2399	3669	3251	3191	3639	2601	3507	3541	3537	2391	2418	2401	2404	3613	1929	3542	3572	3481
ERR1946823	2914	3354	930	3476	3490	2918	3486	3469	3536	2964	2926	2972	2960	2961	2655	2925	2962	3447	3673	2044	117	7125	4471	1136	1080	4499	2571	2743	2481	2524	2191	1662	2819	2574	2404	3069	810	2879	2937	2776	1678	1710	1717	1699	2805	95	2929	2878	2769
ERR1946825	3717	4003	2484	4106	4125	3720	4106	4090	4163	3773	3764	3784	3769	3767	3497	3761	3769	4075	3836	3647	1912	7940	5086	1793	1761	5164	3336	3431	3245	3285	3030	2388	3672	3253	3194	3630	2578	3505	3539	3532	2383	2412	2390	2393	3595	1924	3537	3564	3480
ERR1946830	2899	3274	500	3413	3428	2903	3424	3408	3474	2949	2943	2956	2945	2946	2640	2941	2947	3379	3343	1982	54	7031	4126	771	761	4528	2573	2578	2481	2529	2279	1619	2514	2384	2390	2801	588	2619	2690	2518	1617	1644	1653	1636	2751	74	2683	2627	2493
ERR1946831	2903	3275	502	3414	3429	2907	3425	3409	3475	2953	2948	2962	2949	2950	2644	2946	2951	3380	3345	1983	56	7077	4485	774	763	4530	2577	2583	2484	2532	2285	1621	2743	2390	2393	2807	591	2625	2696	2524	1619	1646	1655	1638	2756	76	2690	2634	2499
ERR1946844	3003	3403	1066	3556	3568	3007	3565	3546	3618	3048	3036	3085	3045	3044	2771	3032	3045	3509	3475	2098	118	7254	4405	1189	1229	4540	2588	2836	2497	2543	2395	1784	2754	2660	2400	3125	1000	2949	2990	2781	1788	1834	1795	1777	2929	115	2992	2913	2811
ERR1946877	59	3809	2948	3921	3942	66	3920	3903	3961	198	80	229	198	195	213	78	197	3880	3969	4138	2765	7208	5411	3096	3120	5165	490	746	487	488	3084	2578	900	780	486	786	3722	784	771	790	2578	2595	2566	2563	604	2806	749	816	734
ERR1946887	3856	29	3358	43	66	3862	48	32	77	3908	3872	3917	3903	3903	3595	3870	3905	21	4391	1375	3318	8260	4588	3323	3309	4690	3935	3961	3870	3888	3405	1938	4126	3760	3804	4211	3797	4132	4113	4053	1925	1941	1930	1929	4154	3353	4143	4081	3989
ERR1946900	3805	43	3181	53	66	3809	60	44	94	3856	3817	3855	3853	3851	3544	3814	3853	39	4429	1336	3208	8196	4625	3181	3162	4666	3890	3934	3831	3847	3340	1824	4091	3748	3765	4164	3606	4060	4073	3934	1803	1819	1802	1801	4033	3235	4081	3981	3889
ERR1946904	68	3772	2910	3880	3901	75	3878	3861	3920	212	89	236	212	209	226	88	211	3839	3925	4094	2721	7170	5367	3052	3070	5124	504	766	498	503	3040	2537	918	798	501	811	3676	810	797	814	2535	2554	2525	2522	627	2764	777	844	748
ERR1946905	61	3822	2973	3937	3958	69	3936	3919	3977	202	82	230	202	198	216	79	201	3897	3994	4146	2770	7212	5375	3113	3126	5149	493	751	488	491	3047	2593	914	788	488	801	3650	795	782	796	2585	2605	2575	2573	616	2811	760	833	737
ERR1946910	3795	25	3182	50	74	3801	56	40	85	3848	3811	3857	3843	3843	3537	3809	3845	28	4430	1334	3224	8219	4625	3191	3182	4659	3887	3939	3821	3844	3353	1815	4083	3741	3760	4158	3652	4063	4069	3926	1796	1813	1802	1801	4023	3247	4080	3969	3893
ERR1946913	3837	31	3218	53	75	3843	58	42	87	3889	3853	3898	3884	3884	3576	3851	3886	28	4442	1362	3258	8240	4648	3219	3207	4678	3928	3979	3855	3879	3389	1828	4115	3783	3795	4192	3677	4087	4100	3967	1810	1821	1810	1809	4069	3279	4110	4015	3929
ERR1946914	3827	32	3218	50	70	3833	55	39	84	3880	3842	3885	3875	3875	3567	3840	3877	28	4448	1348	3243	8235	4655	3226	3203	4684	3913	3952	3849	3865	3382	1832	4108	3765	3784	4184	3675	4083	4097	3947	1812	1828	1817	1816	4053	3269	4104	3994	3917
ERR1946915	3838	34	3307	59	82	3844	64	48	93	3890	3854	3899	3885	3885	3578	3852	3887	37	4381	1381	3300	8249	4579	3290	3280	4690	3917	3921	3855	3873	3402	1927	4118	3734	3790	4162	3764	4084	4076	4016	1911	1928	1917	1915	4115	3331	4092	4044	3955
ERR1946916	3818	26	3323	46	68	3824	51	35	80	3869	3834	3878	3865	3865	3557	3832	3867	23	4360	1393	3308	8231	4555	3293	3282	4660	3908	3922	3839	3863	3378	1905	4092	3714	3780	4157	3762	4081	4064	4002	1888	1906	1896	1894	4102	3339	4087	4027	3948
ERR1946920	3816	42	3172	56	69	3822	60	45	92	3869	3830	3869	3864	3864	3554	3828	3866	36	4428	1343	3210	8213	4630	3180	3175	4659	3900	3943	3841	3858	3360	1827	4105	3753	3774	4152	3645	4059	4066	3950	1813	1829	1813	1812	4051	3238	4074	3988	3915
ERR1946921	3812	27	3202	53	64	3816	57	42	89	3865	3828	3867	3861	3859	3551	3825	3861	25	4438	1355	3221	8223	4622	3191	3182	4655	3897	3938	3832	3850	3345	1804	4090	3751	3769	4170	3652	4067	4082	3936	1787	1805	1787	1786	4039	3252	4087	3993	3894
ERR1946922	3840	26	3261	47	58	3844	51	36	83	3892	3854	3895	3889	3887	3579	3851	3889	27	4455	1369	3269	8243	4647	3243	3237	4674	3920	3976	3855	3875	3377	1833	4119	3785	3789	4217	3710	4115	4119	3975	1819	1837	1821	1819	4080	3300	4133	4020	3932
ERR1946929	3812	36	3162	50	67	3818	54	39	86	3864	3825	3869	3859	3859	3551	3823	3861	30	4396	1345	3214	8212	4626	3185	3177	4656	3904	3941	3839	3861	3343	1807	4106	3745	3777	4164	3632	4067	4078	3946	1793	1804	1793	1792	4033	3233	4083	3987	3895
ERR1946930	3820	30	3215	54	77	3826	59	44	91	3872	3834	3878	3867	3867	3561	3832	3869	30	4440	1356	3236	8228	4641	3207	3197	4674	3902	3950	3841	3857	3376	1827	4097	3769	3777	4167	3664	4066	4078	3954	1814	1827	1816	1815	4047	3265	4084	3996	3903
ERR1971128	3016	3252	1625	3389	3388	3019	3392	3373	3431	3069	3054	3081	3068	3065	2778	3052	3066	3344	3032	2734	865	7196	4360	289	381	4069	2554	2657	2467	2509	2349	1607	2822	2474	2413	2647	1500	2544	2566	2614	1592	1634	1631	1622	2831	863	2570	2702	2580
ERR1971298	508	3851	2859	3955	3974	513	3944	3931	4013	566	523	560	568	562	556	522	565	3929	3222	4155	2389	6684	4981	2465	2483	4821	169	162	165	167	2676	2280	429	166	172	194	2859	204	199	193	2267	2281	2222	2221	169	2443	191	198	197
ERR1971344	707	4160	3264	4257	4278	714	4067	4249	4297	760	751	771	761	759	749	752	761	4236	3296	4456	2681	6802	5124	2838	2733	4963	224	376	215	219	2782	2541	372	380	220	372	3354	379	378	365	2535	2544	2533	2532	363	2905	369	378	384
ERR1971418	457	3782	2828	3880	3904	462	3877	3865	3937	585	504	625	587	584	602	502	584	3857	3141	4106	2366	6729	4868	2407	2509	4663	126	136	123	126	2730	2225	406	139	129	161	2902	168	165	157	2193	2202	2152	2152	162	2373	156	163	162
ERR1971452	5105	5534	4690	5629	5587	5114	5641	5624	5671	5121	4972	4977	5118	5118	4990	4974	5118	5607	5302	5756	4238	8953	2033	4115	4125	1920	4728	4579	4640	4679	4676	3956	4713	4580	4548	4810	4206	4698	4747	4753	3993	4023	4020	4022	4885	4269	4741	4772	4607
ERR1971515	702	4087	3170	4183	4204	709	3994	4176	4224	753	743	764	756	753	743	743	755	4163	3238	4346	2584	6729	5043	2744	2639	4886	221	375	216	218	2729	2491	371	378	219	368	3259	377	376	365	2477	2486	2474	2475	359	2810	367	376	382
ERR1971528	2972	3291	488	3443	3456	2976	3435	3420	3504	3038	2998	3060	3034	3031	2749	2998	3034	3417	3345	1995	104	7181	4465	819	895	4495	2561	2593	2483	2515	2389	1685	2868	2380	2406	2853	682	2669	2731	2543	1670	1704	1657	1640	2792	127	2731	2655	2523
ERR1971544	3834	35	3233	58	70	3838	60	46	92	3881	3851	3879	3879	3872	3563	3849	3879	33	4490	1392	3296	8287	4612	3200	3212	4633	3987	3963	3919	3946	3434	1841	4123	3762	3811	4138	3676	4033	4050	3928	1810	1837	1816	1815	4134	3313	4058	3996	3890
ERR1971559	701	4126	3219	4223	4244	708	4033	4215	4263	752	745	763	753	752	743	745	752	4202	3270	4413	2632	6775	5084	2795	2690	4928	217	372	213	217	2748	2507	371	376	217	367	3309	376	373	365	2500	2509	2498	2498	358	2860	364	373	378
ERR1971583	3704	44	3069	68	82	3710	70	54	100	3754	3722	3755	3749	3749	3441	3721	3751	46	4383	1313	3190	8118	4539	3073	3083	4540	3878	3877	3840	3857	3353	1796	4039	3648	3752	4005	3534	3913	3927	3806	1773	1808	1781	1779	4008	3174	3930	3860	3767
ERR1971604	705	4075	3150	4171	4192	712	3981	4163	4211	756	747	768	759	756	747	747	758	4150	3217	4338	2563	6732	5034	2724	2620	4877	221	375	218	218	2711	2464	371	380	218	370	3238	381	378	366	2452	2461	2450	2449	361	2788	369	378	382
ERR1971605	2834	3254	1367	3356	3365	2835	3365	3350	3400	2884	2875	2883	2881	2879	2563	2874	2880	3332	3003	2647	889	6977	4303	103	252	4083	2479	2569	2398	2436	2308	1617	2774	2346	2344	2747	1466	2601	2646	2526	1613	1643	1621	1622	2650	910	2650	2581	2504
ERR1971612	3876	30	3388	47	72	3882	50	35	81	3928	3893	3937	3923	3923	3616	3891	3925	35	4531	1421	3363	8292	4678	3344	3314	4711	3959	4022	3894	3916	3433	1851	4154	3834	3833	4257	3814	4153	4171	4019	1828	1849	1837	1836	4134	3390	4181	4075	3950
ERR1971665	2915	3336	1748	3470	3464	2919	3477	3459	3529	2964	2920	2956	2960	2960	2643	2919	2961	3421	3786	2740	893	7130	3996	465	206	4375	2585	2869	2496	2543	2029	1625	2582	2675	2405	3071	1157	2912	2951	2776	1630	1679	1672	1664	2881	858	2951	2915	2795
ERR1971770	705	4116	3216	4213	4234	712	4022	4205	4253	756	749	768	757	756	747	749	756	4192	3257	4404	2622	6771	5065	2785	2679	4905	220	374	214	218	2747	2503	372	379	219	370	3300	380	376	369	2489	2499	2487	2488	361	2851	367	376	382
ERR1981602	3869	4125	2769	4235	4207	3872	4235	4216	4291	3908	3860	3843	3905	3903	3634	3858	3905	4203	4056	3798	2079	8117	5153	1967	1940	5228	3464	3591	3368	3403	3111	2528	3842	3421	3317	3819	2722	3683	3719	3709	2532	2574	2550	2553	3746	2099	3729	3770	3621
ERR2010880	3176	3543	2772	3654	3669	3183	3294	3637	3692	3229	3217	3232	3225	3224	2891	3215	3225	3622	3354	3681	1989	6995	4330	2307	2049	4501	2468	2660	2372	2425	546	1937	2694	2427	2324	2836	2798	2764	2792	2756	1930	1950	1931	1928	2884	2364	2770	2813	2735
ERR2019109	2914	3181	1640	3296	3311	2918	3305	3287	3356	2962	2959	2970	2958	2958	2641	2957	2959	3259	3639	2640	796	7022	4147	448	183	4485	2566	2811	2477	2521	2299	1568	2495	2618	2403	3043	1554	2871	2921	2766	1565	1603	1602	1594	2808	766	2919	2866	2737
ERR2019135	2678	1821	2143	1874	1895	2682	1869	1857	1933	2740	2719	2746	2737	2735	2426	2714	2737	1855	2897	3231	1602	6903	3095	1546	1627	3087	2317	2367	2240	2276	1838	81	2584	2167	2177	2538	2179	2410	2425	2315	44	47	39	38	2412	1600	2439	2352	2317
ERR2019163	2149	5667	5078	5788	5792	2156	5786	5772	5828	2223	2194	2215	2223	2222	1940	2190	2224	5766	4320	5939	4209	7704	6621	4496	4362	6388	1821	1727	1774	1787	4093	4023	2128	1484	1751	1738	4776	1673	1703	1671	4008	4047	4027	4026	1932	4234	1701	1694	1653
ERR2019177	2677	1822	2148	1873	1895	2682	1868	1857	1932	2739	2719	2745	2736	2734	2425	2714	2736	1855	2900	3236	1603	6907	3094	1550	1631	3083	2317	2369	2240	2276	1843	80	2586	2169	2177	2536	2183	2409	2425	2315	44	50	40	39	2414	1602	2439	2352	2316
ERR2019228	3329	4006	3157	4132	4137	3335	4006	4117	4172	3380	3377	3399	3377	3374	3074	3374	3375	4092	3395	4101	2396	7330	4666	2540	2607	4992	2788	2786	2688	2744	1200	2326	2998	2580	2610	3076	3099	2977	3027	2897	2317	2354	2340	2339	3140	2574	2995	2997	2906
ERR2019230	2918	3890	3111	4003	4019	2921	4005	3986	4044	2965	2956	3001	2961	2960	2675	2954	2960	3961	3630	3943	2253	7144	5202	2350	2395	5119	2512	2463	2421	2471	2763	2194	2750	2265	2340	2718	2825	2552	2608	2393	2191	2235	2227	2218	2711	2266	2612	2503	2430
ERR2019239	2782	1893	2275	1971	1985	2790	1973	1961	2013	2846	2821	2854	2842	2842	2552	2815	2844	1942	2934	3282	1688	7053	3103	1625	1753	3076	2373	2392	2284	2329	1993	222	2655	2182	2192	2585	2280	2441	2455	2329	167	186	148	147	2561	1762	2473	2424	2287
ERR2019250	2894	3253	1555	3386	3400	2898	3397	3379	3446	2944	2940	2953	2941	2941	2624	2938	2942	3349	3424	2673	805	7051	4460	398	229	4416	2524	2534	2436	2477	2249	1543	2809	2329	2384	2837	1333	2656	2716	2457	1537	1570	1567	1559	2777	792	2713	2563	2505
ERR2060058	7489	9127	8240	9236	9235	7499	9251	9233	9283	7554	7530	7549	7559	7547	7223	7530	7553	9220	7553	9335	7556	10086	8943	7557	7586	9147	7135	7104	7026	7063	7752	7473	7145	6912	6924	7384	8240	7280	7311	7200	7519	7555	7555	7542	7369	7634	7329	7241	7157
ERR2060120	3399	3696	2996	3781	3791	3406	3779	3767	3822	3448	3442	3460	3451	3442	3170	3440	3446	3754	2863	4181	2482	6953	4849	2462	2593	4885	2989	2765	2902	2943	3049	2104	3199	2571	2803	2962	3033	2898	2923	2876	2056	2080	2047	2046	3074	2514	2909	2942	2881
ERR2088799	4351	523	4240	546	570	4357	548	534	580	4403	4368	4411	4398	4398	4088	4366	4400	532	5223	1930	3870	8808	4719	4191	3923	5185	4496	4577	4418	4438	3963	2395	4412	4421	4312	4896	4522	4781	4793	4687	2367	2404	2392	2391	4690	3913	4810	4761	4613
ERR2116720	481	3990	3144	4071	4073	488	4068	4057	4111	552	519	543	553	552	546	517	552	4057	3496	4218	2513	6822	5097	2555	2626	4820	189	374	184	184	2657	2276	548	384	189	398	3175	348	317	220	2245	2259	2246	2246	120	2571	355	214	191
ERR2116726	2979	3266	579	3414	3428	2984	3410	3393	3475	3016	3012	3055	3012	3010	2741	3010	3012	3389	3353	1961	86	7141	4457	771	848	4492	2524	2566	2436	2476	2309	1648	2767	2368	2385	2819	635	2633	2706	2527	1624	1650	1635	1618	2751	102	2699	2634	2499
ERR2116736	2633	1806	2065	1861	1882	2639	1864	1851	1920	2685	2678	2694	2680	2680	2372	2677	2682	1840	2875	3216	1584	6837	3076	1522	1560	3080	2288	2342	2217	2250	1820	74	2570	2137	2161	2512	2139	2387	2395	2303	40	44	19	19	2368	1579	2416	2331	2301
ERR2138622	2641	1890	2384	1975	1992	2647	1977	1967	2034	2692	2683	2699	2688	2688	2379	2680	2690	1944	2961	3462	1852	6929	3108	1799	1827	3088	2332	2446	2255	2292	1873	174	2585	2234	2163	2640	2459	2506	2513	2362	140	144	134	133	2482	1881	2533	2421	2334
ERR2193921	2181	5782	5279	5914	5917	2187	5914	5901	5955	2250	2225	2243	2251	2249	1967	2221	2251	5880	4431	6091	4347	7800	6723	4682	4517	6484	1842	1771	1795	1807	4153	4139	2156	1538	1771	1754	4921	1695	1727	1694	4138	4178	4164	4161	2014	4392	1724	1727	1678
ERR2203411	468	3959	3494	4057	4063	475	4056	4041	4097	535	508	524	536	535	529	505	535	4037	3500	4250	2572	6645	5166	2905	2809	4692	177	161	172	175	2599	2415	526	163	175	150	3160	123	135	34	2356	2390	2369	2368	187	2545	127	69	70
ERR2223749	5578	6456	5721	6579	6469	5587	6250	6567	6624	5620	5406	5464	5622	5616	5343	5414	5614	6540	5612	6412	4862	8921	3001	4979	4842	2633	4801	5002	4701	4744	4924	5007	5181	4819	4616	5225	5314	5124	5198	5158	5026	5053	4997	4997	5285	5238	5175	5232	5062
ERR2223756	2970	3281	1002	3411	3423	2975	3417	3399	3470	3006	3005	3027	3002	3000	2727	3003	3002	3397	3666	1994	109	7114	4471	1130	1111	4481	2553	2673	2472	2514	2262	1723	2860	2470	2408	3002	866	2820	2877	2746	1679	1724	1714	1696	2792	94	2882	2822	2721
ERR2223765	2660	1907	2461	2018	2037	2666	2021	2004	2074	2712	2705	2721	2707	2707	2399	2703	2709	1982	3193	3382	1742	6914	3141	1946	1869	3117	2334	2579	2256	2295	1860	126	2745	2390	2189	2769	2543	2640	2652	2553	89	123	88	87	2524	1725	2654	2618	2462
ERR2224001	2916	3395	1679	3534	3537	2917	3539	3522	3566	2961	2956	2961	2960	2953	2648	2956	2959	3501	3387	2900	1084	7080	4366	411	599	4256	2574	2721	2498	2530	2475	1789	2937	2526	2428	2962	1753	2791	2849	2753	1783	1809	1787	1790	2716	1066	2836	2869	2759
ERR2237981	3411	3723	1575	3867	3563	3416	3865	3844	3928	3471	3022	3064	3468	3465	3187	3022	3468	3833	4099	2405	604	7691	4505	1719	1541	4580	2937	3086	2848	2884	2472	2194	3433	2881	2754	3352	141	3170	3231	2988	2199	2262	2204	2186	3438	606	3244	3105	3010
ERR2238024	3852	4119	2712	4230	4203	3855	4230	4212	4286	3894	3838	3833	3891	3889	3623	3836	3891	4199	4004	3779	2057	8083	5140	1954	1915	5216	3455	3566	3358	3396	3088	2511	3831	3396	3306	3794	2675	3664	3695	3687	2524	2566	2543	2546	3736	2077	3704	3743	3597
ERR296639	4057	5283	4379	5402	5406	4065	5413	5395	5444	4119	4094	4122	4118	4114	3794	4092	4113	5371	4102	5487	3804	8179	6071	3724	3861	6272	3657	3451	3552	3608	4259	3719	3700	3223	3465	3677	4378	3581	3631	3617	3712	3735	3714	3714	3770	3817	3611	3675	3540
ERR296643	2985	3264	604	3402	3414	2988	3405	3390	3463	3001	3012	3037	2998	2997	2729	3008	2998	3370	3370	1959	82	7091	4495	779	875	4511	2558	2563	2465	2513	2288	1653	2836	2367	2374	2820	536	2636	2708	2534	1636	1661	1637	1620	2787	95	2699	2647	2509
ERR434570	2689	2854	2327	2952	2960	2693	2957	2942	2992	2742	2722	2767	2738	2737	2483	2717	2739	2925	2577	3572	1853	6666	4055	1787	1934	4135	2276	2097	2189	2226	2449	1274	2406	1901	2111	2256	2365	2176	2209	2166	1228	1256	1242	1244	2368	1863	2193	2237	2159
ERR435231	515	3798	2835	3884	3892	521	3890	3876	3926	568	546	593	569	561	590	539	566	3855	3139	4124	2343	6677	4989	2371	2519	4791	135	97	132	131	2655	2161	342	102	136	95	2914	101	96	89	2156	2168	2153	2152	129	2372	85	100	95
ERR435371	5044	5453	4520	5541	5486	5048	5549	5535	5578	5069	4922	4956	5068	5066	4948	4919	5066	5513	5220	5665	4044	8871	2014	3983	4031	1858	4652	4459	4541	4598	4581	3837	4578	4453	4443	4661	4053	4562	4611	4553	3889	3915	3903	3907	4772	4076	4610	4598	4525
ERR439538	2688	2848	2337	2947	2955	2692	2951	2936	2987	2743	2717	2761	2739	2738	2486	2714	2740	2920	2581	3567	1855	6671	4057	1783	1931	4131	2279	2090	2192	2229	2457	1273	2399	1899	2108	2248	2362	2169	2201	2157	1223	1253	1238	1239	2364	1866	2184	2236	2159
ERR439619	549	3837	2876	3924	3933	555	3930	3916	3983	605	586	632	606	598	626	577	603	3895	3177	4167	2386	6713	5029	2413	2560	4832	172	133	168	168	2687	2206	378	137	171	135	2955	135	134	125	2198	2209	2193	2192	166	2413	125	139	131
ERR440760	2507	1670	1945	1753	1758	2511	1757	1743	1811	2547	2541	2577	2546	2542	2264	2536	2546	1724	2940	3256	1967	7162	2884	1907	2058	3340	2562	2406	2486	2520	2159	468	2504	2189	2437	2598	2526	2513	2539	2494	432	442	426	425	2674	1987	2529	2550	2483
ERR440768	3374	4430	3817	4552	4554	3379	4554	4540	4610	3436	3407	3432	3436	3430	3101	3402	3432	4513	3682	5029	3209	7100	5232	3127	3223	5603	3050	3078	2969	3004	3250	2731	3084	2831	2894	3342	3855	3208	3222	3087	2734	2766	2763	2746	3253	3214	3240	3144	3046
ERR474172	506	3874	2844	3963	3984	512	3965	3951	4020	559	518	562	562	550	547	512	559	3933	3224	4203	2421	6753	5034	2462	2497	4852	154	158	152	152	2666	2250	416	162	153	174	2875	178	177	165	2244	2255	2229	2228	172	2466	168	181	175
ERR486710	509	3845	2843	3939	3959	516	3935	3921	3996	537	513	563	540	534	548	513	537	3909	3184	4178	2396	6739	5002	2437	2497	4815	138	144	135	135	2647	2224	409	149	136	154	2869	163	165	148	2213	2225	2199	2199	181	2443	152	168	166
ERR712485	470	3981	3366	4065	4069	477	4069	4050	4105	540	513	529	541	540	534	511	540	4048	3473	4300	2511	6783	5099	2803	2771	4821	180	53	175	178	2663	2357	590	50	179	32	2997	45	43	35	2326	2349	2330	2329	177	2533	30	41	45
ERR712511	2980	3254	596	3403	3417	2985	3400	3384	3464	3013	3000	3028	3012	3008	2719	3000	3011	3365	3346	1962	93	7113	4078	783	856	4482	2526	2569	2442	2478	2321	1669	2591	2366	2401	2822	661	2636	2705	2525	1625	1654	1631	1614	2725	123	2701	2630	2506
ERR712587	844	4175	3197	4270	4290	853	3927	4257	4328	900	843	908	901	900	896	842	900	4255	3199	4162	2434	6692	4737	2719	2510	4786	67	499	65	66	2673	2644	477	505	70	542	3195	551	546	536	2606	2616	2562	2562	514	2803	538	547	553
ERR712589	855	4280	3271	4378	4398	864	4029	4366	4437	907	859	916	908	907	903	856	907	4360	3284	4247	2481	6789	4838	2787	2572	4874	64	504	62	64	2729	2711	485	509	65	550	3251	558	555	547	2691	2703	2648	2648	523	2871	547	555	562
ERR712630	470	3835	2840	3934	3940	477	3935	3920	3975	543	509	533	544	543	537	507	543	3912	3202	4166	2402	6674	4996	2420	2484	4806	180	35	175	175	2653	2249	381	37	181	35	2895	44	41	34	2208	2219	2203	2203	49	2425	32	41	45
ERR712635	457	3866	2929	3962	3985	462	3961	3947	4019	596	477	621	598	595	611	477	595	3944	3230	4188	2425	6810	5021	2494	2605	4852	130	136	126	129	2750	2302	472	139	129	177	2932	182	182	171	2283	2291	2238	2238	176	2458	173	179	184
ERR712659	455	3889	2956	3989	4012	460	3989	3974	4047	591	479	620	593	590	607	477	590	3968	3257	4225	2448	6842	5040	2520	2630	4873	126	136	123	125	2773	2319	472	139	127	176	2959	180	180	170	2296	2306	2251	2252	173	2483	171	178	184
ERR712668	2888	3309	472	3456	3468	2890	3459	3443	3517	2940	2921	2949	2937	2936	2635	2921	2936	3429	3376	2004	100	7100	4459	765	781	4497	2584	2603	2493	2535	2290	1658	2729	2400	2401	2803	502	2617	2681	2447	1633	1668	1667	1650	2765	82	2682	2559	2482
ERR712775	2645	1824	2104	1888	1911	2652	1884	1872	1948	2699	2670	2706	2695	2693	2389	2669	2695	1873	2906	3184	1601	6853	3079	1513	1563	3039	2301	2352	2238	2270	1875	164	2583	2145	2184	2504	2154	2381	2394	2297	89	125	71	71	2385	1595	2410	2322	2305
ERR766384	3834	34	3303	52	58	3838	57	41	86	3881	3849	3882	3880	3876	3568	3846	3880	30	4485	1402	3309	8272	4631	3273	3258	4665	3927	3988	3856	3879	3389	1823	4101	3789	3802	4211	3749	4100	4118	3964	1805	1820	1801	1799	4079	3338	4125	4013	3930
ERR926416	2876	3141	1291	3249	3266	2880	3261	3244	3372	2924	2910	2930	2921	2921	2613	2910	2922	3220	2806	2565	848	7053	4407	148	211	4141	2622	2463	2531	2575	2261	1577	2840	2246	2442	2631	1336	2516	2564	2526	1568	1603	1603	1595	2644	828	2558	2605	2532
ERR998774	474	3993	3022	4096	4114	481	4102	4089	4136	523	517	533	523	522	513	515	522	4065	3467	4258	2478	6834	5174	2501	2551	4880	209	308	202	206	2730	2307	457	315	179	361	3025	338	333	222	2290	2323	2312	2310	278	2525	335	248	269
SRR1180726	2913	3242	1703	3356	3356	2915	3365	3346	3414	2969	2944	2970	2967	2965	2650	2940	2966	3321	3499	2629	836	7130	4478	441	401	4453	2585	2699	2492	2537	2285	1550	2868	2482	2386	2919	1486	2747	2797	2598	1540	1590	1583	1574	2789	820	2797	2730	2656
SRR1186782	5516	4670	5168	4767	4733	5523	4593	4759	4809	5561	5439	5472	5558	5557	5243	5437	5562	4735	5028	5928	4359	8899	1069	4455	4356	879	4978	5043	4885	4931	4237	3149	5070	4854	4794	5333	4691	5229	5237	5213	3137	3171	3167	3166	5332	4593	5252	5215	5154
SRR1508875	79	3812	2851	3905	3923	87	3903	3892	3947	226	100	246	228	220	241	92	227	3876	3784	4066	2818	7218	5401	2881	2979	5145	509	757	507	507	3072	2581	924	770	504	829	3528	778	747	631	2579	2594	2538	2537	562	2877	780	635	598
SRR1815454	6532	7287	6737	7389	7198	6539	7104	7387	7430	6566	6269	6291	6559	6561	6282	6269	6559	7365	6684	7657	5974	9604	4118	6221	6008	3618	5839	5909	5734	5782	5970	5686	5994	5758	5613	6146	6173	6082	6104	6068	5744	5768	5765	5764	6235	6311	6097	6168	6066
SRR1815455	6545	7289	6743	7393	7193	6552	7113	7392	7435	6578	6273	6292	6571	6573	6293	6274	6572	7370	6696	7664	5984	9616	4109	6233	6021	3615	5858	5928	5753	5802	5992	5695	6016	5776	5632	6161	6179	6098	6120	6084	5754	5778	5774	5773	6252	6319	6114	6184	6082
SRR1815457	6455	7216	6657	7316	7136	6462	7042	7311	7356	6489	6212	6234	6482	6484	6207	6212	6482	7292	6623	7590	5910	9551	4089	6150	5941	3583	5784	5847	5680	5729	5923	5609	5942	5695	5558	6080	6102	6017	6039	6004	5669	5693	5692	5691	6167	6235	6031	6101	6005
SRR1815459	6474	7224	6671	7323	7148	6481	7051	7320	7365	6506	6230	6251	6499	6501	6224	6231	6500	7300	6639	7608	5932	9576	4087	6167	5963	3583	5800	5858	5695	5743	5937	5623	5952	5707	5574	6095	6127	6035	6054	6019	5682	5706	5705	5704	6183	6256	6045	6118	6017
SRR1815471	6577	7325	6796	7427	7225	6584	7133	7427	7469	6609	6295	6314	6602	6604	6324	6296	6603	7404	6720	7685	6008	9630	4135	6260	6039	3633	5871	5950	5766	5814	6014	5733	6029	5800	5645	6186	6209	6122	6145	6109	5792	5816	5812	5811	6277	6357	6139	6210	6108
SRR2724080	2738	1927	3098	2016	2034	2742	2009	1997	2059	2787	2779	2820	2784	2780	2499	2774	2783	1997	3047	3567	1927	7053	3151	2351	2151	2774	2284	2650	2208	2245	1912	161	2591	2501	2164	2892	2930	2732	2743	2553	123	130	119	119	2601	1967	2754	2676	2573
SRR2724128	2998	2068	2253	2143	2163	3004	1903	2131	2185	3025	2994	3059	3021	3019	2750	2992	3021	2121	2661	3193	1559	6797	2925	1689	1667	2881	2329	2405	2256	2290	1936	511	2577	2193	2212	2607	2313	2529	2553	2506	486	493	453	452	2648	1814	2545	2566	2495
SRR2970227	5577	4638	5037	4716	4594	5584	4381	4721	4759	5627	5358	5401	5624	5623	5315	5356	5628	4690	4868	5804	4205	8796	1028	4376	4176	490	4871	4989	4768	4825	4111	3072	5071	4798	4661	5206	4433	5124	5158	5110	3085	3090	3095	3094	5288	4576	5147	5155	5098
SRR3051049	3163	4037	3397	4158	4165	3167	3772	4143	4217	3216	3202	3248	3216	3210	2952	3197	3212	4123	3222	4202	2494	6894	4775	2682	2536	4921	2342	2623	2272	2294	2573	2400	2589	2419	2223	2793	3464	2731	2750	2734	2396	2421	2409	2405	2859	2882	2738	2768	2652
SRR3051053	547	3694	2897	3791	3801	553	3793	3779	3850	606	577	639	607	603	626	572	604	3762	3715	4028	2909	7229	5532	2947	3093	5341	627	584	624	623	3225	2729	830	592	623	580	3482	593	586	575	2730	2741	2730	2728	616	2946	578	584	583
SRR3051057	503	4142	3554	4237	4253	509	4240	4228	4295	553	548	561	554	547	543	541	551	4204	3512	4690	2874	6910	4734	2927	2950	4888	240	320	229	234	2773	2433	501	329	206	328	3492	320	307	310	2419	2446	2423	2422	339	2954	313	307	244
SRR3051062	3890	35	3365	49	55	3894	54	38	85	3939	3907	3940	3938	3932	3624	3905	3938	29	4528	1414	3346	8311	4677	3327	3318	4714	3964	4014	3894	3914	3429	1851	4151	3826	3829	4273	3794	4164	4174	4006	1833	1851	1833	1831	4140	3385	4187	4068	3973
SRR3051068	3896	32	3376	46	52	3900	51	35	82	3946	3913	3949	3945	3941	3631	3910	3945	27	4543	1413	3360	8309	4683	3331	3321	4720	3971	4030	3902	3922	3427	1860	4159	3835	3836	4287	3805	4176	4187	4014	1841	1855	1837	1835	4149	3393	4200	4077	3982
SRR3098818	523	3895	2885	3992	3996	529	3994	3979	4050	603	551	608	604	601	615	547	601	3962	3249	4229	2439	6801	5045	2478	2604	4853	158	74	155	156	2779	2267	448	75	159	66	3036	74	71	63	2253	2266	2256	2256	102	2483	60	70	71
SRR3290089	2741	2072	3129	2164	2164	2746	2167	2153	2205	2794	2782	2821	2792	2785	2508	2781	2792	2143	2901	3725	2130	7138	2783	2422	2371	2808	2337	2555	2256	2296	1952	399	2369	2369	2195	2736	2985	2646	2659	2530	360	390	369	368	2708	2166	2636	2655	2589
SRR3932426	3367	4109	1828	4207	4224	3373	4212	4196	4268	3382	3399	3431	3380	3377	3113	3398	3381	4199	3328	3015	1242	7015	5169	1902	1987	4869	2939	3022	2849	2890	3111	2472	3310	2827	2800	3280	1900	3105	3145	3002	2477	2496	2487	2470	3106	1265	3170	3071	2963
SRR3957093	4663	5799	5010	5916	5788	4674	5554	5909	5959	4707	4466	4516	4707	4705	4424	4467	4708	5874	4833	5677	4122	8113	2269	4254	4050	1869	3940	4208	3864	3889	3981	4283	4271	3998	3803	4348	4496	4272	4338	4299	4317	4345	4320	4320	4404	4505	4327	4374	4224
SRR3971177	5430	6363	5702	6480	6348	5441	6143	6460	6519	5478	5187	5208	5479	5475	5175	5193	5473	6453	5501	6310	4845	8766	2871	4925	4729	2536	4723	4959	4642	4676	4793	4941	5035	4763	4577	5136	5171	5038	5119	5076	4940	4974	4956	4956	5185	5193	5090	5150	4976
SRR3982152	3014	3272	665	3418	3430	3018	3420	3405	3479	3045	3042	3065	3041	3040	2771	3041	3041	3392	3384	1966	94	7122	4491	791	890	4499	2591	2582	2495	2545	2312	1671	2852	2383	2405	2846	567	2661	2736	2554	1644	1671	1645	1628	2807	103	2729	2669	2532
SRR3987591	5442	4602	5078	4679	4559	5453	4543	4681	4721	5486	5211	5271	5482	5481	5173	5209	5483	4655	5157	5898	4305	8786	354	4542	4286	772	4854	4862	4766	4811	4206	3062	4962	4667	4713	5086	4318	5003	5030	4991	3069	3070	3061	3061	5212	4474	5024	5053	4976
SRR3987983	5523	4738	5239	4847	4721	5532	4665	4833	4893	5562	5373	5417	5558	5554	5255	5373	5560	4823	5167	6025	4349	8895	932	4642	4390	770	4943	5216	4861	4904	4201	3038	5246	5042	4811	5405	4677	5349	5351	5377	3052	3069	3067	3066	5319	4554	5349	5391	5255
SRR3999067	2897	3425	1127	3561	3574	2901	3569	3550	3621	2947	2942	2954	2942	2943	2637	2941	2944	3538	3646	2121	180	7196	4518	1213	1097	4545	2554	2751	2463	2507	2248	1747	2989	2549	2393	2970	837	2784	2846	2618	1734	1791	1790	1772	2862	111	2847	2715	2650
SRR3999074	2992	4393	4057	4512	4518	2998	4515	4498	4556	3058	3042	3073	3055	3055	2778	3041	3053	4486	5087	4659	3004	7972	5032	3320	3314	5440	2612	2840	2517	2559	3194	2693	2861	2637	2437	3026	3849	2901	2941	2822	2681	2719	2702	2702	2809	3021	2940	2948	2855
SRR3999076	2885	3420	1100	3555	3565	2889	3560	3540	3612	2936	2928	2943	2931	2932	2626	2927	2933	3533	3630	2123	181	7184	4506	1207	1084	4533	2549	2751	2460	2500	2245	1745	2978	2539	2392	2960	829	2774	2828	2609	1726	1784	1782	1764	2851	112	2834	2707	2639
SRR3999080	2958	4350	3933	4474	4478	2964	4475	4459	4516	3018	3005	3047	3015	3015	2739	3005	3013	4444	4975	4589	2949	7911	5004	3221	3226	5423	2584	2828	2497	2531	3154	2651	2832	2608	2416	3002	3726	2878	2907	2792	2635	2673	2655	2657	2782	2963	2916	2912	2832
SRR4017857	2718	1902	2322	1960	1961	2723	1964	1953	2019	2755	2766	2786	2754	2747	2472	2763	2754	1952	2963	3259	1658	7022	3061	1636	1763	3067	2276	2451	2199	2237	1911	175	2620	2235	2153	2677	2412	2539	2546	2393	143	149	109	109	2470	1711	2576	2441	2351
SRR4017900	2904	3280	1592	3397	3411	2908	3402	3387	3437	2953	2948	2961	2949	2949	2632	2946	2950	3366	3627	2689	810	7083	4169	441	210	4483	2579	2844	2485	2533	2293	1590	2561	2653	2408	3046	1540	2883	2925	2754	1588	1621	1620	1612	2840	792	2933	2899	2771
SRR4017926	3766	4186	2856	4292	4310	3771	4296	4279	4350	3810	3792	3819	3805	3805	3527	3793	3807	4271	4099	3894	2177	8063	5102	2106	1998	5201	3385	3615	3287	3332	3007	2614	3750	3455	3241	3795	2806	3646	3704	3629	2613	2642	2632	2632	3761	2178	3693	3686	3567
SRR4035121	68	3764	2720	3863	3883	74	3858	3844	3904	211	87	237	213	209	234	86	211	3841	3580	4100	2769	7172	5027	2818	2938	5209	508	462	501	509	3136	2613	573	464	503	472	3368	479	478	462	2594	2606	2578	2578	512	2822	471	474	478
SRR4065662	2923	3275	1379	3373	3371	2925	3374	3358	3433	2985	2964	2982	2983	2981	2661	2960	2982	3360	3308	2652	811	7115	4081	132	200	4480	2547	2629	2458	2499	2226	1555	2630	2415	2403	2883	1451	2719	2760	2632	1554	1577	1577	1569	2732	818	2771	2704	2606
SRR4262712	4994	4317	4575	4389	4277	5001	4396	4383	4445	5029	4819	4845	5025	5024	4721	4818	5027	4371	4806	5703	4117	8673	664	3853	4050	571	4646	4488	4578	4612	4142	2700	4650	4293	4505	4674	4077	4605	4623	4627	2710	2714	2714	2714	4749	4116	4620	4654	4538
SRR4262794	5009	5453	4552	5547	5488	5015	5558	5542	5588	5043	4871	4896	5040	5040	4908	4871	5041	5517	5208	5695	4122	8877	1945	4016	4024	1809	4666	4467	4558	4611	4601	3878	4579	4459	4461	4658	4071	4555	4606	4547	3902	3937	3937	3939	4733	4113	4601	4586	4514
SRR5312143	3928	37	3493	53	78	3934	56	41	90	3979	3945	3989	3975	3975	3665	3943	3977	44	4629	1479	3471	8383	4368	3424	3407	4757	4032	4080	3958	3985	3503	1893	3968	3892	3868	4315	3910	4206	4227	4059	1866	1892	1880	1879	4199	3501	4236	4137	4006
SRR5470036	15397	15722	15609	15820	15607	15406	15837	15822	15858	15426	15092	15091	15425	15421	15131	15092	15427	15811	15896	16444	14860	18540	12126	15110	15035	12219	14954	14970	14872	14890	15111	14182	15060	14957	14733	15365	15049	15305	15306	15326	14183	14250	14246	14245	15173	14928	15303	15396	15265
SRR5642082	60	3646	2597	3732	3755	67	3738	3724	3770	181	85	213	182	181	196	85	181	3703	3413	3920	2629	6892	4777	2670	2758	4946	477	522	475	474	2890	2424	595	529	474	548	3222	556	542	475	2410	2421	2406	2405	561	2695	542	487	448
SRR5642122	2807	3076	521	3219	3231	2814	3221	3208	3277	2828	2828	2861	2823	2824	2583	2828	2825	3185	3153	1878	82	6648	4280	711	787	4294	2422	2436	2341	2387	2144	1524	2664	2264	2249	2680	501	2500	2566	2386	1524	1552	1530	1513	2655	92	2566	2490	2375
SRR5660163	7124	8367	7742	8497	8514	7134	8486	8467	8537	7184	7149	7215	7185	7182	6902	7156	7178	8465	7682	8621	7038	232	8555	7073	7171	8953	6717	6681	6616	6658	7064	6898	6969	6521	6527	6921	7740	6830	6844	6780	6887	6937	6902	6888	6977	7094	6857	6801	6704
SRR5714040	409	4062	3157	4161	4183	417	3824	4145	4202	469	443	478	469	464	471	438	468	4140	3527	4314	2985	7013	5260	3234	3044	5166	512	797	508	510	3010	2920	797	805	508	812	3815	818	813	803	2896	2907	2883	2881	803	3351	804	817	812
SRR5714046	3889	60	3324	81	105	3895	84	69	117	3940	3906	3950	3936	3936	3628	3904	3938	67	4543	1459	3385	8380	4358	3295	3315	4735	4028	4020	3956	3985	3520	1889	3945	3830	3845	4193	3784	4089	4101	4011	1852	1878	1868	1867	4167	3426	4110	4094	3987
SRR5714064	3870	34	3371	55	68	3874	58	41	90	3922	3889	3924	3919	3917	3610	3886	3919	43	4540	1432	3353	8308	4660	3337	3315	4691	3955	4001	3893	3913	3431	1862	4155	3817	3831	4233	3796	4139	4149	4005	1849	1872	1851	1850	4114	3388	4158	4060	3946
SRR5714073	3890	41	3383	59	84	3896	62	47	95	3942	3907	3951	3937	3937	3629	3905	3939	49	4537	1425	3379	8311	4709	3357	3329	4739	3976	4020	3910	3932	3463	1876	4171	3829	3846	4259	3812	4160	4175	4016	1853	1871	1860	1859	4137	3409	4183	4081	3967
SRR5806464	5556	4818	5312	4885	4703	5566	4530	4891	4928	5590	5311	5320	5586	5585	5278	5309	5587	4867	5196	5799	4301	8668	104	4692	4233	809	4809	5154	4756	4778	4162	3302	5079	4918	4698	5270	4598	5231	5221	5213	3285	3317	3301	3299	5334	4641	5209	5295	5168
SRR5806867	63	3739	2943	3838	3859	69	3833	3819	3879	212	87	235	214	210	234	83	212	3816	3553	4327	3000	7150	5356	3049	3169	5179	499	452	491	496	3108	2586	785	455	493	467	3605	471	472	459	2573	2583	2556	2555	504	3049	465	468	467
SRR5865414	5753	6578	6726	6658	6666	5760	6669	6653	6705	5803	5767	5785	5798	5798	5668	5767	5802	6647	5215	7553	5742	8796	2890	6081	5858	2819	5394	5523	5287	5343	5526	4991	5491	5529	5211	5734	6076	5644	5671	5688	4979	5028	5023	5023	5631	5741	5659	5665	5595
SRR5865593	5352	5615	5603	5722	5639	5358	5507	5722	5762	5391	5239	5284	5387	5386	5088	5237	5388	5690	5482	6160	4477	9077	1777	4674	4539	1487	4781	5103	4720	4735	4591	3887	5058	4937	4615	5337	4985	5267	5272	5207	3880	3930	3917	3916	5188	4707	5269	5255	5159
SRR5884782	434	4235	3188	4332	4353	440	3967	4315	4373	582	448	605	583	579	602	447	581	4304	3682	4215	2882	7280	5419	3175	3048	5276	512	823	506	511	3219	3072	866	829	506	842	3845	847	850	830	3066	3078	3050	3044	880	3293	840	843	846
SRR5936493	5189	4380	4586	4460	4335	5196	4230	4452	4500	5221	5015	5033	5217	5216	4908	5014	5219	4433	4661	5569	3953	8537	859	3955	3910	555	4549	4637	4465	4501	3947	2798	4734	4432	4408	4834	4145	4764	4782	4748	2821	2825	2820	2820	4859	4207	4783	4809	4723
SRR5936509	2662	1853	2047	1945	1950	2666	1948	1937	1987	2710	2701	2707	2709	2702	2395	2698	2709	1917	2860	3231	1583	6869	2747	1507	1552	3103	2365	2355	2278	2326	1884	209	2296	2145	2176	2525	2094	2399	2423	2285	179	189	169	170	2425	1616	2423	2343	2320
SRR5936532	2726	3200	2713	3318	3322	2730	3329	3313	3362	2791	2755	2785	2793	2782	2495	2751	2789	3292	3210	3570	1950	7011	4314	2113	2113	4337	2406	2596	2316	2355	2279	1583	2649	2423	2227	2812	2759	2721	2719	2646	1557	1613	1594	1582	2644	1981	2713	2716	2621
SRR5942540	6562	8663	7564	8804	8810	6567	8805	8785	8843	6612	6604	6627	6611	6608	6305	6603	6607	8756	7592	8652	6947	10525	8795	6929	7076	8919	6134	6013	6029	6086	7193	6950	6366	5826	5903	6355	7581	6219	6203	6095	6971	7010	6989	6991	6326	6998	6280	6177	6050
SRR5942764	3898	40	3437	57	80	3904	62	46	89	3950	3915	3959	3945	3945	3635	3913	3947	35	4597	1437	3429	8361	4720	3352	3350	4724	3982	4061	3906	3932	3485	1869	4161	3856	3853	4295	3828	4181	4193	4020	1836	1858	1848	1846	4188	3449	4208	4103	3995
SRR5943517	7184	8431	7856	8570	8585	7194	8560	8541	8610	7244	7205	7269	7244	7241	6961	7212	7237	8535	7743	8712	7119	235	8595	7169	7245	8988	6772	6726	6665	6713	7112	6963	7034	6572	6577	6997	7822	6901	6924	6834	6951	7001	6962	6948	7044	7176	6929	6864	6758
SRR5943569	590	4141	3671	4265	4266	596	4254	4240	4306	670	634	687	672	667	682	633	669	4224	3926	4462	2688	7161	5336	3009	3072	4977	304	608	293	302	2957	2435	705	624	225	583	3488	525	523	347	2382	2453	2431	2430	439	2717	527	429	426
SRR6118662	3160	3979	1582	4083	4082	3163	4091	4077	4127	3221	3189	3221	3218	3216	2913	3188	3217	4079	3167	2886	1076	6831	5102	1686	1741	4855	2842	2941	2776	2802	2905	2352	3118	2715	2693	3103	1647	2918	2973	2846	2329	2368	2374	2357	2987	1053	2986	2920	2828
SRR633754	14300	14996	14092	15107	15027	14305	15121	15108	15147	14339	14209	14232	14336	14340	14055	14211	14336	15072	14679	15179	13393	17421	11633	13532	13640	11794	13840	13671	13734	13773	14045	13328	13972	13677	13599	14150	13850	14039	14073	14084	13419	13480	13476	13477	14065	13503	14055	14108	14061
SRR6380485	2866	3172	1332	3297	3295	2870	3288	3273	3356	2913	2900	2912	2912	2906	2592	2901	2911	3274	3292	2609	817	7037	4316	139	181	4343	2534	2639	2466	2493	2243	1533	2744	2397	2389	2779	1359	2607	2654	2489	1516	1548	1543	1535	2737	833	2665	2562	2504
SRR643055	15422	16145	15491	16264	16097	15428	16282	16267	16302	15451	15191	15201	15449	15449	15167	15191	15452	16233	15874	16412	14638	18693	12460	14749	14883	12703	14899	14748	14792	14819	15242	14520	15081	14790	14647	15292	15040	15179	15207	15213	14632	14697	14693	14693	15221	14770	15203	15238	15178
SRR6456783	6172	7850	7126	7968	7990	6182	7948	7934	8023	6213	6209	6232	6210	6206	5903	6212	6209	7955	7016	8268	6620	9927	8153	6599	6739	8242	5772	5636	5701	5728	6697	6328	5912	5339	5617	5789	7161	5720	5750	5715	6277	6308	6249	6249	5880	6642	5729	5776	5679
SRR6512532	14868	15295	15279	15391	15194	14877	15407	15393	15429	14898	14569	14568	14900	14893	14602	14569	14897	15385	15427	16061	14582	18133	11689	14694	14697	11872	14466	14663	14402	14420	14703	13844	14588	14500	14328	14892	14733	14838	14841	14867	13808	13861	13825	13824	14641	14571	14837	14907	14762
SRR6791869	3170	4613	3955	4755	4771	3178	4742	4726	4794	3207	3215	3220	3206	3204	2925	3217	3205	4717	4067	4811	3129	6950	5782	3493	3305	5789	2804	2933	2692	2757	3260	3033	3030	2803	2634	3232	3946	3072	3138	3035	3035	3086	3045	3035	3084	3192	3114	3121	3002
SRR6892686	3325	4243	2377	4361	4376	3329	4362	4343	4423	3354	3349	3386	3351	3348	3080	3350	3353	4327	3717	3172	1473	7276	5168	2088	2307	4993	2907	3090	2821	2860	3349	2678	3252	2906	2771	3357	2345	3156	3221	3057	2695	2730	2729	2712	3152	1480	3229	3145	2997
SRR6892691	3033	3792	1866	3906	3920	3037	3905	3891	3967	3048	3040	3087	3045	3042	2777	3041	3044	3879	3316	2783	1122	6718	4828	1831	1885	4525	2633	2842	2567	2596	2888	2283	2940	2624	2526	3051	1890	2861	2919	2761	2293	2324	2310	2294	2853	1125	2937	2842	2711
SRR6892776	3309	4137	2251	4248	4263	3314	4248	4229	4308	3334	3328	3365	3331	3328	3061	3328	3330	4223	3646	3068	1380	7162	5127	2062	2205	4911	2892	3081	2806	2846	3246	2587	3249	2891	2757	3331	2236	3131	3197	3036	2594	2631	2626	2609	3131	1382	3211	3117	2978
SRR6892805	3312	4219	2352	4337	4353	3317	4338	4320	4399	3339	3336	3378	3336	3333	3067	3336	3335	4307	3682	3157	1454	7251	5160	2084	2281	4983	2892	3088	2804	2844	3323	2667	3251	2903	2754	3338	2320	3140	3202	3045	2677	2714	2706	2689	3142	1459	3218	3125	2986
SRR6985676	56	3844	2793	3941	3962	63	3938	3924	3982	207	71	230	208	204	227	70	206	3913	3668	4184	2852	7248	5464	2899	3018	5285	496	451	490	498	3208	2681	782	453	492	463	3453	470	472	453	2675	2688	2659	2653	500	2899	462	465	468
SRR7211943	2726	3026	1369	3138	3140	2728	3140	3122	3191	2770	2757	2773	2765	2765	2453	2757	2764	3125	3053	2486	722	6682	4108	357	272	4104	2387	2393	2333	2352	2072	1473	2688	2109	2300	2503	1206	2377	2423	2292	1458	1491	1482	1473	2574	732	2424	2367	2315
SRR7211944	2848	3195	1487	3304	3305	2851	3306	3288	3358	2906	2883	2905	2903	2901	2585	2880	2902	3290	3238	2625	795	7013	4252	360	328	4309	2500	2473	2435	2465	2179	1599	2842	2216	2384	2615	1294	2492	2534	2402	1586	1621	1608	1600	2724	805	2535	2477	2426
SRR785629	15509	16446	15839	16542	16428	15515	16265	16545	16583	15542	15333	15354	15538	15538	15287	15331	15542	16503	16096	16339	14654	18529	12783	15145	14874	12615	14754	15030	14639	14674	14650	14808	15123	15074	14465	15653	15430	15502	15544	15425	14887	14980	14966	14968	15401	15076	15548	15473	15399
[truncated: 278 more columns]
