# Supplementary material for: Key evolutionary events in the emergence of a globally disseminated, carbapenem resistant clone in the Escherichia coli ST410 lineage
Source: Commun Biol. 2019 Aug 29;2:322. doi: 10.1038/s42003-019-0569-1 (PMC6715731; doi:10.1038/s42003-019-0569-1)
Supplement: Supplementary file 6 — Supplementary Data 4 [file 42003_2019_569_MOESM6_ESM.xlsx]

## Sheet: Sheet3
SNP_distance	SRR7026308	SRR7026304	020001	020026	020031	020032	020129	020147	SRR6442662	SRR7026310	SRR7026299	SRR7026302	SRR7026305	SRR7188516	SRR7026312	SRR7026300	SRR7188519	SRR6474925	SRR7716575	SRR7716572	DRR089062	DRR138472	ERR054694	ERR1035708	ERR1036086	ERR119390	ERR1195516	ERR1195575	ERR1195581	ERR1195594	ERR1195662	ERR1195674	ERR1195698	ERR1195708	ERR1195710	ERR1197942	ERR1197943	ERR1197944	ERR1197945	ERR1197946	ERR1197947	ERR1197948	ERR1197949	ERR1197950	ERR1197951	ERR1197952	ERR1197953	ERR1197954	ERR1197955
SRR7026308	0	1013	653	1024	1025	7	1030	1017	1040	44	33	43	44	44	38	33	44	1013	1208	1072	757	2898	1820	735	749	1782	224	203	224	223	738	724	222	206	226	195	744	203	202	197	711	711	702	701	192	746	195	199	198
SRR7026304	1013	0	591	27	28	1018	33	20	43	1039	1022	1038	1039	1039	1033	1022	1039	2	1128	120	640	2906	1660	616	630	1622	1058	1031	1058	1057	653	556	1052	1034	1060	1023	627	1031	1030	1025	543	543	534	533	1020	629	1023	1027	1026
020001	653	591	0	602	603	658	608	595	618	679	662	678	679	679	673	662	679	591	788	511	184	2590	1416	204	214	1378	771	744	771	770	277	320	765	747	773	736	159	744	743	738	307	307	298	297	733	173	736	740	739
020026	1024	27	602	0	11	1029	44	31	54	1050	1033	1049	1050	1050	1044	1033	1050	27	1139	131	651	2917	1671	627	641	1633	1069	1042	1069	1068	664	567	1063	1045	1071	1034	638	1042	1041	1036	554	554	545	544	1031	640	1034	1038	1037
020031	1025	28	603	11	0	1030	45	32	55	1051	1034	1050	1051	1051	1045	1034	1051	28	1140	132	652	2918	1672	628	642	1634	1070	1043	1070	1069	665	568	1064	1046	1072	1035	639	1043	1042	1037	555	555	546	545	1032	641	1035	1039	1038
020032	7	1018	658	1029	1030	0	1035	1022	1045	49	38	48	49	49	43	38	49	1018	1213	1077	762	2903	1825	740	754	1787	229	208	229	228	743	729	227	211	231	200	749	208	207	202	716	716	707	706	197	751	200	204	203
020129	1030	33	608	44	45	1035	0	35	60	1056	1039	1055	1056	1056	1050	1039	1056	33	1145	137	657	2923	1677	633	647	1639	1075	1048	1075	1074	670	573	1069	1051	1077	1040	644	1048	1047	1042	560	560	551	550	1037	646	1040	1044	1043
020147	1017	20	595	31	32	1022	35	0	47	1043	1026	1042	1043	1043	1037	1026	1043	20	1132	124	644	2910	1664	620	634	1626	1062	1035	1062	1061	657	560	1056	1038	1064	1027	631	1035	1034	1029	547	547	538	537	1024	633	1027	1031	1030
SRR6442662	1040	43	618	54	55	1045	60	47	0	1066	1049	1065	1066	1066	1060	1049	1066	43	1155	147	667	2933	1687	643	657	1649	1085	1058	1085	1084	680	583	1079	1061	1087	1050	654	1058	1057	1052	570	570	561	560	1047	656	1050	1054	1053
SRR7026310	44	1039	679	1050	1051	49	1056	1043	1066	0	59	15	0	0	10	59	0	1039	1234	1098	783	2924	1846	761	775	1808	250	229	250	249	764	750	248	232	252	221	770	229	228	223	737	737	728	727	218	772	221	225	224
SRR7026299	33	1022	662	1033	1034	38	1039	1026	1049	59	0	58	59	59	53	0	59	1022	1217	1081	766	2907	1829	744	758	1791	233	212	233	232	747	733	231	215	235	204	753	212	211	206	720	720	711	710	201	755	204	208	207
SRR7026302	43	1038	678	1049	1050	48	1055	1042	1065	15	58	0	15	15	9	58	15	1038	1233	1097	782	2923	1845	760	774	1807	249	228	249	248	763	749	247	231	251	220	769	228	227	222	736	736	727	726	217	771	220	224	223
SRR7026305	44	1039	679	1050	1051	49	1056	1043	1066	0	59	15	0	0	10	59	0	1039	1234	1098	783	2924	1846	761	775	1808	250	229	250	249	764	750	248	232	252	221	770	229	228	223	737	737	728	727	218	772	221	225	224
SRR7188516	44	1039	679	1050	1051	49	1056	1043	1066	0	59	15	0	0	10	59	0	1039	1234	1098	783	2924	1846	761	775	1808	250	229	250	249	764	750	248	232	252	221	770	229	228	223	737	737	728	727	218	772	221	225	224
SRR7026312	38	1033	673	1044	1045	43	1050	1037	1060	10	53	9	10	10	0	53	10	1033	1228	1092	777	2918	1840	755	769	1802	244	223	244	243	758	744	242	226	246	215	764	223	222	217	731	731	722	721	212	766	215	219	218
SRR7026300	33	1022	662	1033	1034	38	1039	1026	1049	59	0	58	59	59	53	0	59	1022	1217	1081	766	2907	1829	744	758	1791	233	212	233	232	747	733	231	215	235	204	753	212	211	206	720	720	711	710	201	755	204	208	207
SRR7188519	44	1039	679	1050	1051	49	1056	1043	1066	0	59	15	0	0	10	59	0	1039	1234	1098	783	2924	1846	761	775	1808	250	229	250	249	764	750	248	232	252	221	770	229	228	223	737	737	728	727	218	772	221	225	224
SRR6474925	1013	2	591	27	28	1018	33	20	43	1039	1022	1038	1039	1039	1033	1022	1039	0	1128	120	640	2906	1660	616	630	1622	1058	1031	1058	1057	653	556	1052	1034	1060	1023	627	1031	1030	1025	543	543	534	533	1020	629	1023	1027	1026
SRR7716575	1208	1128	788	1139	1140	1213	1145	1132	1155	1234	1217	1233	1234	1234	1228	1217	1234	1128	0	1135	662	2762	1769	636	650	1731	1096	1069	1096	1095	673	681	1090	1072	1098	1061	649	1069	1068	1063	668	668	659	658	1058	651	1061	1065	1064
SRR7716572	1072	120	511	131	132	1077	137	124	147	1098	1081	1097	1098	1098	1092	1081	1098	120	1135	0	560	2936	1762	562	576	1724	1117	1090	1117	1116	623	660	1111	1093	1119	1082	547	1090	1089	1084	647	647	638	637	1079	549	1082	1086	1085
DRR089062	757	640	184	651	652	762	657	644	667	783	766	782	783	783	777	766	783	640	662	560	0	2462	1290	76	86	1250	643	616	643	642	149	192	637	619	645	608	43	616	615	610	179	179	170	169	605	37	608	612	611
DRR138472	2898	2906	2590	2917	2918	2903	2923	2910	2933	2924	2907	2923	2924	2924	2918	2907	2924	2906	2762	2936	2462	0	3211	2432	2446	3173	2784	2757	2784	2783	2469	2458	2778	2760	2786	2749	2449	2757	2756	2751	2445	2445	2436	2435	2746	2451	2749	2753	2752
ERR054694	1820	1660	1416	1671	1672	1825	1677	1664	1687	1846	1829	1845	1846	1846	1840	1829	1846	1660	1769	1762	1290	3211	0	1266	1280	358	1708	1681	1708	1707	1303	1214	1702	1684	1710	1673	1277	1681	1680	1675	1201	1201	1192	1191	1670	1279	1673	1677	1676
ERR1035708	735	616	204	627	628	740	633	620	643	761	744	760	761	761	755	744	761	616	636	562	76	2432	1266	0	48	1226	621	594	621	620	129	168	615	597	623	586	63	594	593	588	155	155	146	145	583	65	586	590	589
ERR1036086	749	630	214	641	642	754	647	634	657	775	758	774	775	775	769	758	775	630	650	576	86	2446	1280	48	0	1240	635	608	635	634	143	182	629	611	637	600	73	608	607	602	169	169	160	159	597	75	600	604	603
ERR119390	1782	1622	1378	1633	1634	1787	1639	1626	1649	1808	1791	1807	1808	1808	1802	1791	1808	1622	1731	1724	1250	3173	358	1226	1240	0	1668	1641	1668	1667	1263	1174	1662	1644	1670	1633	1237	1641	1640	1635	1161	1161	1152	1151	1630	1239	1633	1637	1636
ERR1195516	224	1058	771	1069	1070	229	1075	1062	1085	250	233	249	250	250	244	233	250	1058	1096	1117	643	2784	1708	621	635	1668	0	89	2	1	624	610	108	92	4	81	630	89	88	83	597	597	588	587	78	632	81	85	84
ERR1195575	203	1031	744	1042	1043	208	1048	1035	1058	229	212	228	229	229	223	212	229	1031	1069	1090	616	2757	1681	594	608	1641	89	0	89	88	597	583	83	5	91	16	603	24	23	18	570	570	561	560	19	605	16	20	19
ERR1195581	224	1058	771	1069	1070	229	1075	1062	1085	250	233	249	250	250	244	233	250	1058	1096	1117	643	2784	1708	621	635	1668	2	89	0	1	624	610	108	92	4	81	630	89	88	83	597	597	588	587	78	632	81	85	84
ERR1195594	223	1057	770	1068	1069	228	1074	1061	1084	249	232	248	249	249	243	232	249	1057	1095	1116	642	2783	1707	620	634	1667	1	88	1	0	623	609	107	91	3	80	629	88	87	82	596	596	587	586	77	631	80	84	83
ERR1195662	738	653	277	664	665	743	670	657	680	764	747	763	764	764	758	747	764	653	673	623	149	2469	1303	129	143	1263	624	597	624	623	0	205	618	600	626	589	136	597	596	591	192	192	183	182	586	138	589	593	592
ERR1195674	724	556	320	567	568	729	573	560	583	750	733	749	750	750	744	733	750	556	681	660	192	2458	1214	168	182	1174	610	583	610	609	205	0	604	586	612	575	179	583	582	577	33	33	36	35	572	181	575	579	578
ERR1195698	222	1052	765	1063	1064	227	1069	1056	1079	248	231	247	248	248	242	231	248	1052	1090	1111	637	2778	1702	615	629	1662	108	83	108	107	618	604	0	86	110	75	624	83	82	77	591	591	582	581	72	626	75	79	78
ERR1195708	206	1034	747	1045	1046	211	1051	1038	1061	232	215	231	232	232	226	215	232	1034	1072	1093	619	2760	1684	597	611	1644	92	5	92	91	600	586	86	0	94	19	606	27	26	21	573	573	564	563	22	608	19	23	22
ERR1195710	226	1060	773	1071	1072	231	1077	1064	1087	252	235	251	252	252	246	235	252	1060	1098	1119	645	2786	1710	623	637	1670	4	91	4	3	626	612	110	94	0	83	632	91	90	85	599	599	590	589	80	634	83	87	86
ERR1197942	195	1023	736	1034	1035	200	1040	1027	1050	221	204	220	221	221	215	204	221	1023	1061	1082	608	2749	1673	586	600	1633	81	16	81	80	589	575	75	19	83	0	595	12	11	10	562	562	553	552	11	597	2	8	7
ERR1197943	744	627	159	638	639	749	644	631	654	770	753	769	770	770	764	753	770	627	649	547	43	2449	1277	63	73	1237	630	603	630	629	136	179	624	606	632	595	0	603	602	597	166	166	157	156	592	32	595	599	598
ERR1197944	203	1031	744	1042	1043	208	1048	1035	1058	229	212	228	229	229	223	212	229	1031	1069	1090	616	2757	1681	594	608	1641	89	24	89	88	597	583	83	27	91	12	603	0	15	18	570	570	561	560	19	605	12	12	11
ERR1197945	202	1030	743	1041	1042	207	1047	1034	1057	228	211	227	228	228	222	211	228	1030	1068	1089	615	2756	1680	593	607	1640	88	23	88	87	596	582	82	26	90	11	602	15	0	17	569	569	560	559	18	604	11	11	10
ERR1197946	197	1025	738	1036	1037	202	1042	1029	1052	223	206	222	223	223	217	206	223	1025	1063	1084	610	2751	1675	588	602	1635	83	18	83	82	591	577	77	21	85	10	597	18	17	0	564	564	555	554	13	599	10	14	13
ERR1197947	711	543	307	554	555	716	560	547	570	737	720	736	737	737	731	720	737	543	668	647	179	2445	1201	155	169	1161	597	570	597	596	192	33	591	573	599	562	166	570	569	564	0	10	23	22	559	168	562	566	565
ERR1197948	711	543	307	554	555	716	560	547	570	737	720	736	737	737	731	720	737	543	668	647	179	2445	1201	155	169	1161	597	570	597	596	192	33	591	573	599	562	166	570	569	564	10	0	23	22	559	168	562	566	565
ERR1197949	702	534	298	545	546	707	551	538	561	728	711	727	728	728	722	711	728	534	659	638	170	2436	1192	146	160	1152	588	561	588	587	183	36	582	564	590	553	157	561	560	555	23	23	0	1	550	159	553	557	556
ERR1197950	701	533	297	544	545	706	550	537	560	727	710	726	727	727	721	710	727	533	658	637	169	2435	1191	145	159	1151	587	560	587	586	182	35	581	563	589	552	156	560	559	554	22	22	1	0	549	158	552	556	555
ERR1197951	192	1020	733	1031	1032	197	1037	1024	1047	218	201	217	218	218	212	201	218	1020	1058	1079	605	2746	1670	583	597	1630	78	19	78	77	586	572	72	22	80	11	592	19	18	13	559	559	550	549	0	594	11	15	14
ERR1197952	746	629	173	640	641	751	646	633	656	772	755	771	772	772	766	755	772	629	651	549	37	2451	1279	65	75	1239	632	605	632	631	138	181	626	608	634	597	32	605	604	599	168	168	159	158	594	0	597	601	600
ERR1197953	195	1023	736	1034	1035	200	1040	1027	1050	221	204	220	221	221	215	204	221	1023	1061	1082	608	2749	1673	586	600	1633	81	16	81	80	589	575	75	19	83	2	595	12	11	10	562	562	553	552	11	597	0	8	7
ERR1197954	199	1027	740	1038	1039	204	1044	1031	1054	225	208	224	225	225	219	208	225	1027	1065	1086	612	2753	1677	590	604	1637	85	20	85	84	593	579	79	23	87	8	599	12	11	14	566	566	557	556	15	601	8	0	3
ERR1197955	198	1026	739	1037	1038	203	1043	1030	1053	224	207	223	224	224	218	207	224	1026	1064	1085	611	2752	1676	589	603	1636	84	19	84	83	592	578	78	22	86	7	598	11	10	13	565	565	556	555	14	600	7	3	0
ERR1197956	193	1021	734	1032	1033	198	1038	1025	1048	219	202	218	219	219	213	202	219	1021	1059	1080	606	2747	1671	584	598	1631	79	20	79	78	587	573	73	23	81	12	593	20	19	14	560	560	551	550	1	595	12	16	15
ERR1197957	192	1020	733	1031	1032	197	1037	1024	1047	218	201	217	218	218	212	201	218	1020	1058	1079	605	2746	1670	583	597	1630	78	19	78	77	586	572	72	22	80	11	592	19	18	13	559	559	550	549	0	594	11	15	14
ERR1197958	197	1025	738	1036	1037	202	1042	1029	1052	223	206	222	223	223	217	206	223	1025	1063	1084	610	2751	1675	588	602	1635	83	18	83	82	591	577	77	21	85	8	597	16	15	12	564	564	555	554	13	599	8	12	11
ERR1197959	199	1027	740	1038	1039	204	1044	1031	1054	225	208	224	225	225	219	208	225	1027	1065	1086	612	2753	1677	590	604	1637	85	26	85	84	593	579	79	29	87	18	599	26	25	20	566	566	557	556	13	601	18	22	21
ERR1197960	736	617	205	628	629	741	634	621	644	762	745	761	762	762	756	745	762	617	637	563	77	2433	1267	29	49	1227	622	595	622	621	130	169	616	598	624	587	64	595	594	589	156	156	147	146	584	66	587	591	590
ERR1197961	743	626	158	637	638	748	643	630	653	769	752	768	769	769	763	752	769	626	648	546	42	2448	1276	62	72	1236	629	602	629	628	135	178	623	605	631	594	11	602	601	596	165	165	156	155	591	31	594	598	597
ERR1197962	193	1021	734	1032	1033	198	1038	1025	1048	219	202	218	219	219	213	202	219	1021	1059	1080	606	2747	1671	584	598	1631	79	14	79	78	587	573	73	17	81	6	593	14	13	8	560	560	551	550	9	595	6	10	9
ERR1197963	193	1021	734	1032	1033	198	1038	1025	1048	219	202	218	219	219	213	202	219	1021	1059	1080	606	2747	1671	584	598	1631	79	14	79	78	587	573	73	17	81	6	593	14	13	8	560	560	551	550	9	595	6	10	9
ERR1197964	729	610	198	621	622	734	627	614	637	755	738	754	755	755	749	738	755	610	630	556	70	2426	1260	22	42	1220	615	588	615	614	123	162	609	591	617	580	57	588	587	582	149	149	140	139	577	59	580	584	583
ERR1197965	192	1020	733	1031	1032	197	1037	1024	1047	218	201	217	218	218	212	201	218	1020	1058	1079	605	2746	1670	583	597	1630	78	19	78	77	586	572	72	22	80	11	592	19	18	13	559	559	550	549	8	594	11	15	14
ERR1197967	704	536	300	547	548	709	553	540	563	730	713	729	730	730	724	713	730	536	661	640	172	2438	1194	148	162	1154	590	563	590	589	185	24	584	566	592	555	159	563	562	557	13	13	16	15	552	161	555	559	558
ERR1202023	762	677	301	688	689	767	694	681	704	788	771	787	788	788	782	771	788	677	632	647	173	2477	1327	153	167	1287	648	621	648	647	108	229	642	624	650	613	160	621	620	615	216	216	207	206	610	162	613	617	616
ERR1217055	1015	18	593	29	30	1020	35	22	45	1041	1024	1040	1041	1041	1035	1024	1041	18	1130	122	642	2908	1662	618	632	1624	1060	1033	1060	1059	655	558	1054	1036	1062	1025	629	1033	1032	1027	545	545	536	535	1022	631	1025	1029	1028
ERR1218604	849	843	503	854	855	854	860	847	870	875	858	874	875	875	869	858	875	843	743	849	375	2502	1493	351	365	1453	735	707	735	734	343	395	729	710	737	699	362	707	706	701	382	382	373	372	696	364	699	703	702
ERR1218610	849	843	503	854	855	854	860	847	870	875	858	874	875	875	869	858	875	843	743	849	375	2502	1493	351	365	1453	735	707	735	734	343	395	729	710	737	699	362	707	706	701	382	382	373	372	696	364	699	703	702
ERR1218627	1015	18	593	29	30	1020	35	22	37	1041	1024	1040	1041	1041	1035	1024	1041	18	1130	122	642	2908	1662	618	632	1624	1060	1033	1060	1059	655	558	1054	1036	1062	1025	629	1033	1032	1027	545	545	536	535	1022	631	1025	1029	1028
ERR1218707	904	872	525	883	884	909	889	876	899	930	913	929	930	930	924	913	930	872	787	871	397	2523	1522	365	379	1482	790	763	790	789	430	424	784	766	792	755	384	763	762	757	411	411	402	401	752	386	755	759	758
ERR1218718	746	627	211	638	639	751	644	631	654	772	755	771	772	772	766	755	772	627	647	573	83	2443	1277	45	55	1237	632	605	632	631	140	179	626	608	634	597	70	605	604	599	166	166	157	156	594	72	597	601	600
ERR1228320	963	902	588	913	914	968	919	906	929	989	972	988	989	989	983	972	989	902	707	934	460	2528	1542	438	452	1504	849	821	849	848	471	454	843	824	851	813	447	821	820	815	441	441	432	431	810	449	813	817	816
ERR1351670	745	626	208	637	638	750	643	630	653	771	754	770	771	771	765	754	771	626	646	572	80	2442	1276	44	54	1236	631	604	631	630	139	178	625	607	633	596	67	604	603	598	165	165	156	155	593	69	596	600	599
ERR1359224	716	548	312	559	560	721	565	552	575	742	725	741	742	742	736	725	742	548	673	652	184	2449	1206	160	174	1166	602	575	602	601	197	38	596	578	604	567	171	575	574	569	25	25	28	27	564	173	567	571	570
ERR1374952	1005	8	583	19	20	1010	25	12	35	1031	1014	1030	1031	1031	1025	1014	1031	8	1120	112	632	2898	1652	608	622	1614	1050	1023	1050	1049	645	548	1044	1026	1052	1015	619	1023	1022	1017	535	535	526	525	1012	621	1015	1019	1018
ERR1415483	702	534	298	545	546	707	551	538	561	728	711	727	728	728	722	711	728	534	659	638	170	2436	1192	146	160	1152	588	561	588	587	183	36	582	564	590	553	157	561	560	555	23	23	12	11	550	159	553	557	556
ERR1415550	1091	972	556	983	984	1096	989	976	999	1117	1100	1116	1117	1117	1111	1100	1117	972	849	918	428	2756	1608	390	400	1570	977	950	977	976	485	524	971	953	979	942	415	950	949	944	511	511	502	501	939	417	942	946	945
ERR1415560	1029	32	607	43	44	1034	49	36	59	1055	1038	1054	1055	1055	1049	1038	1055	32	1144	136	656	2922	1676	632	646	1638	1074	1047	1074	1073	669	572	1068	1050	1076	1039	643	1047	1046	1041	559	559	550	549	1036	645	1039	1043	1042
ERR1514868	760	672	317	683	684	765	689	676	699	786	769	785	786	786	780	769	786	672	685	663	189	2441	1322	171	185	1282	646	619	646	645	218	224	640	622	648	611	176	619	618	613	211	211	202	201	608	178	611	615	614
ERR1541417	1012	15	590	26	27	1017	32	19	42	1038	1021	1037	1038	1038	1032	1021	1038	15	1127	119	639	2905	1659	615	629	1621	1057	1030	1057	1056	652	555	1051	1033	1059	1022	626	1030	1029	1024	542	542	533	532	1019	628	1022	1026	1025
ERR1609578	731	646	270	657	658	736	663	650	673	757	740	756	757	757	751	740	757	646	666	616	142	2462	1296	122	136	1256	617	590	617	616	61	198	611	593	619	582	129	590	589	584	185	185	176	175	579	131	582	586	585
ERR1617774	760	643	225	654	655	765	660	647	670	786	769	785	786	786	780	769	786	643	661	589	99	2459	1293	61	71	1253	648	621	648	647	156	195	642	624	650	613	86	621	620	615	182	182	173	172	610	88	613	617	616
ERR1617809	212	1040	753	1051	1052	217	1057	1044	1067	238	221	237	238	238	232	221	238	1040	1078	1099	625	2766	1690	603	617	1650	98	61	98	97	606	592	92	64	100	53	612	61	60	55	579	579	570	569	50	614	53	57	56
ERR1617979	759	640	222	651	652	764	657	644	667	785	768	784	785	785	779	768	785	640	660	586	94	2456	1290	58	68	1250	645	618	645	644	153	192	639	621	647	610	81	618	617	612	179	179	170	169	607	83	610	614	613
ERR1618049	6494	6583	6232	6594	6595	6499	6600	6587	6610	6520	6503	6519	6520	6520	6514	6503	6520	6583	6498	6576	6104	7740	5357	6082	6096	5357	6379	6353	6379	6378	6119	6137	6374	6356	6381	6345	6091	6353	6352	6347	6124	6124	6113	6114	6342	6093	6345	6349	6348
ERR1618151	748	631	163	642	643	753	648	635	658	774	757	773	774	774	768	757	774	631	653	551	47	2453	1281	67	77	1241	634	607	634	633	140	183	628	610	636	599	12	607	606	601	170	170	161	160	596	36	599	603	602
ERR1618152	748	631	163	642	643	753	648	635	658	774	757	773	774	774	768	757	774	631	653	551	47	2453	1281	67	77	1241	634	607	634	633	140	183	628	610	636	599	12	607	606	601	170	170	161	160	596	36	599	603	602
ERR1618156	747	630	162	641	642	752	647	634	657	773	756	772	773	773	767	756	773	630	652	550	46	2452	1280	66	76	1240	633	606	633	632	139	182	627	609	635	598	21	606	605	600	169	169	160	159	595	35	598	602	601
ERR1618189	748	631	163	642	643	753	648	635	658	774	757	773	774	774	768	757	774	631	653	551	47	2453	1281	67	77	1241	634	607	634	633	140	183	628	610	636	599	12	607	606	601	170	170	161	160	596	36	599	603	602
ERR1618199	1802	1710	1363	1721	1722	1807	1727	1714	1737	1828	1811	1827	1828	1828	1822	1811	1828	1710	1711	1709	1235	3142	446	1203	1217	374	1688	1661	1688	1687	1268	1262	1682	1664	1690	1653	1222	1661	1660	1655	1249	1249	1240	1239	1650	1224	1653	1657	1656
ERR1618212	211	1039	752	1050	1051	216	1056	1043	1066	237	220	236	237	237	231	220	237	1039	1077	1098	624	2765	1689	602	616	1649	97	60	97	96	605	591	91	63	99	52	611	60	59	54	578	578	569	568	49	613	52	56	55
ERR1618387	757	638	220	649	650	762	655	642	665	783	766	782	783	783	777	766	783	638	658	584	92	2454	1288	56	66	1248	643	616	643	642	151	190	637	619	645	608	79	616	615	610	177	177	168	167	605	81	608	612	611
ERR1618407	1033	989	665	1000	1001	1038	1006	993	1016	1059	1042	1058	1059	1059	1053	1042	1059	989	808	1013	537	2543	1629	513	527	1591	919	892	919	918	552	541	913	895	921	884	524	892	891	886	528	528	519	518	881	526	884	888	887
ERR1618494	188	1022	735	1033	1034	193	1039	1026	1049	214	197	213	214	214	208	197	214	1022	1060	1081	607	2748	1672	585	599	1632	58	53	58	57	588	574	72	56	60	45	594	53	52	47	561	561	552	551	42	596	45	49	48
ERR1618920	745	628	160	639	640	750	645	632	655	771	754	770	771	771	765	754	771	628	650	548	44	2450	1278	64	74	1238	631	604	631	630	137	180	625	607	633	596	19	604	603	598	167	167	158	157	593	33	596	600	599
ERR1618957	34	1019	659	1030	1031	39	1036	1023	1046	60	43	59	60	60	54	43	60	1019	1214	1078	763	2904	1826	741	755	1788	230	209	230	229	744	730	228	212	232	201	750	209	208	203	717	717	708	707	198	752	201	205	204
ERR1618973	35	1018	658	1029	1030	40	1035	1022	1045	61	44	60	61	61	55	44	61	1018	1213	1077	762	2905	1825	740	754	1787	231	210	231	230	743	729	229	213	233	202	749	210	209	204	716	716	707	706	199	751	202	206	205
ERR1618990	747	630	162	641	642	752	647	634	657	773	756	772	773	773	767	756	773	630	654	550	48	2454	1280	68	78	1242	635	608	635	634	141	184	629	611	637	600	19	608	607	602	171	171	162	161	597	37	600	604	603
ERR1619018	746	629	161	640	641	751	646	633	656	772	755	771	772	772	766	755	772	629	651	549	45	2451	1279	65	75	1239	632	605	632	631	138	181	626	608	634	597	20	605	604	599	168	168	159	158	594	34	597	601	600
ERR1619020	748	631	163	642	643	753	648	635	658	774	757	773	774	774	768	757	774	631	653	551	47	2453	1281	67	77	1241	634	607	634	633	140	183	628	610	636	599	22	607	606	601	170	170	161	160	596	36	599	603	602
ERR1619024	747	630	162	641	642	752	647	634	657	773	756	772	773	773	767	756	773	630	652	550	46	2452	1280	66	76	1240	633	606	633	632	139	182	627	609	635	598	21	606	605	600	169	169	160	159	595	35	598	602	601
ERR1619090	741	622	210	633	634	746	639	626	649	767	750	766	767	767	761	750	767	622	642	568	82	2438	1272	38	54	1232	627	600	627	626	135	174	621	603	629	592	69	600	599	594	161	161	152	151	589	71	592	596	595
ERR1619100	1802	1710	1363	1721	1722	1807	1727	1714	1737	1828	1811	1827	1828	1828	1822	1811	1828	1710	1711	1709	1235	3142	446	1203	1217	374	1688	1661	1688	1687	1268	1262	1682	1664	1690	1653	1222	1661	1660	1655	1249	1249	1240	1239	1650	1224	1653	1657	1656
ERR1619127	745	628	160	639	640	750	645	632	655	771	754	770	771	771	765	754	771	628	650	548	44	2450	1278	64	74	1238	631	604	631	630	137	180	625	607	633	596	19	604	603	598	167	167	158	157	593	33	596	600	599
ERR1619159	34	1019	659	1030	1031	39	1036	1023	1046	60	43	59	60	60	54	43	60	1019	1214	1078	763	2904	1826	741	755	1788	230	209	230	229	744	730	228	212	232	201	750	209	208	203	717	717	708	707	198	752	201	205	204
ERR1619164	749	632	164	643	644	754	649	636	659	775	758	774	775	775	769	758	775	632	654	552	48	2454	1282	68	78	1242	635	608	635	634	141	184	629	611	637	600	23	608	607	602	171	171	162	161	597	37	600	604	603
ERR1619188	759	642	186	653	654	764	659	646	669	785	768	784	785	785	779	768	785	642	664	562	36	2464	1292	78	88	1252	645	618	645	644	151	194	639	621	647	610	45	618	617	612	181	181	172	171	607	39	610	614	613
ERR1619197	6497	6584	6233	6595	6596	6502	6601	6588	6611	6523	6506	6522	6523	6523	6517	6506	6523	6584	6499	6577	6105	7743	5360	6083	6097	5360	6382	6356	6382	6381	6120	6138	6377	6359	6384	6348	6092	6356	6355	6350	6125	6125	6114	6115	6345	6094	6348	6352	6351
ERR1619278	754	635	219	646	647	759	652	639	662	780	763	779	780	780	774	763	780	635	657	581	93	2453	1285	55	61	1247	642	615	642	641	150	189	636	618	644	607	80	615	614	609	176	176	167	166	604	82	607	611	610
ERR1619351	700	532	296	543	544	705	549	536	559	726	709	725	726	726	720	709	726	532	657	636	168	2434	1190	144	158	1150	586	559	586	585	181	34	580	562	588	551	155	559	558	553	21	21	10	9	548	157	551	555	554
ERR1619365	703	535	299	546	547	708	552	539	562	729	712	728	729	729	723	712	729	535	660	639	171	2437	1193	147	161	1153	589	562	589	588	184	37	583	565	591	554	158	562	561	556	24	24	13	12	551	160	554	558	557
ERR1619377	734	615	199	626	627	739	632	619	642	760	743	759	760	760	754	743	760	615	635	561	71	2431	1265	33	43	1225	620	593	620	619	128	167	614	596	622	585	58	593	592	587	154	154	145	144	582	60	585	589	588
ERR1619455	712	544	308	555	556	717	561	548	571	738	721	737	738	738	732	721	738	544	669	648	180	2446	1202	156	170	1162	598	571	598	597	193	46	592	574	600	563	167	571	570	565	33	33	12	11	560	169	563	567	566
ERR1619504	756	639	183	650	651	761	656	643	666	782	765	781	782	782	776	765	782	639	661	559	39	2461	1289	75	85	1249	642	615	642	641	148	191	636	618	644	607	42	615	614	609	178	178	169	168	604	36	607	611	610
ERR1622380	729	610	202	621	622	734	627	614	637	755	738	754	755	755	749	738	755	610	630	556	74	2426	1260	32	46	1220	615	588	615	614	123	162	609	591	617	580	61	588	587	582	149	149	140	139	577	63	580	584	583
ERR1622405	972	932	586	943	944	977	949	936	959	998	981	997	998	998	992	981	998	932	781	932	458	2484	1576	458	472	1538	858	831	858	857	487	484	852	834	860	823	445	831	830	825	471	471	462	461	820	447	823	827	826
ERR1622508	729	610	202	621	622	734	627	614	637	755	738	754	755	755	749	738	755	610	630	556	74	2426	1260	32	46	1220	615	588	615	614	123	162	609	591	617	580	61	588	587	582	149	149	140	139	577	63	580	584	583
ERR1622592	748	649	300	660	661	753	666	653	676	774	757	773	774	774	768	757	774	649	612	646	172	2451	1299	150	164	1259	634	607	634	633	179	201	628	610	636	599	159	607	606	601	188	188	179	178	596	161	599	603	602
ERR1622668	803	700	347	711	712	808	717	704	727	829	812	828	829	829	823	812	829	700	656	693	219	2462	1350	197	211	1310	689	662	689	688	240	252	683	665	691	654	206	662	661	656	239	239	230	229	651	208	654	658	657
ERR1622801	865	847	531	858	859	870	864	851	874	891	874	890	891	891	885	874	891	847	741	877	403	2119	1491	373	387	1453	751	724	751	750	410	399	745	727	753	716	390	724	723	718	386	386	377	376	713	392	716	720	719
ERR1622852	35	1020	660	1031	1032	40	1037	1024	1047	61	44	60	61	61	55	44	61	1020	1215	1079	764	2905	1827	742	756	1789	231	210	231	230	745	731	229	213	233	202	751	210	209	204	718	718	709	708	199	753	202	206	205
ERR1622853	35	1020	660	1031	1032	40	1037	1024	1047	61	44	60	61	61	55	44	61	1020	1215	1079	764	2905	1827	742	756	1789	231	210	231	230	745	731	229	213	233	202	751	210	209	204	718	718	709	708	199	753	202	206	205
ERR1622855	34	1019	659	1030	1031	39	1036	1023	1046	60	43	59	60	60	54	43	60	1019	1214	1078	763	2904	1826	741	755	1788	230	209	230	229	744	730	228	212	232	201	750	209	208	203	717	717	708	707	198	752	201	205	204
ERR1622856	34	1019	659	1030	1031	39	1036	1023	1046	60	43	59	60	60	54	43	60	1019	1214	1078	763	2904	1826	741	755	1788	230	209	230	229	744	730	228	212	232	201	750	209	208	203	717	717	708	707	198	752	201	205	204
ERR1623159	885	888	534	899	900	890	905	892	915	911	894	910	911	911	905	894	911	888	726	880	406	2419	1538	385	399	1498	771	744	771	770	424	440	765	747	773	736	393	744	743	738	427	427	418	417	733	395	736	740	739
ERR1623160	886	889	535	900	901	891	906	893	916	912	895	911	912	912	906	895	912	889	727	881	407	2420	1539	386	400	1499	772	745	772	771	425	441	766	748	774	737	394	745	744	739	428	428	419	418	734	396	737	741	740
ERR1623162	713	551	309	562	563	718	568	555	578	739	722	738	739	739	733	722	739	551	670	655	181	2447	1203	157	171	1163	599	572	599	598	194	103	593	575	601	564	168	572	571	566	90	90	81	80	561	170	564	568	567
ERR1623197	762	663	314	674	675	767	680	667	690	788	771	787	788	788	782	771	788	663	626	660	186	2465	1313	164	178	1273	648	621	648	647	193	215	642	624	650	613	173	621	620	615	202	202	193	192	610	175	613	617	616
ERR1623274	3099	3259	2911	3270	3271	3104	3276	3263	3286	3125	3108	3124	3125	3125	3119	3108	3125	3259	3019	3257	2783	4059	3447	2761	2775	3409	2985	2958	2985	2984	2795	2811	2979	2961	2987	2950	2770	2958	2957	2952	2798	2798	2789	2788	2947	2772	2950	2954	2953
ERR1656423	1784	1624	1380	1635	1636	1789	1641	1628	1651	1810	1793	1809	1810	1810	1804	1793	1810	1624	1730	1726	1252	3172	320	1228	1242	320	1670	1643	1670	1669	1265	1176	1664	1646	1672	1635	1239	1643	1642	1637	1163	1163	1154	1153	1632	1241	1635	1639	1638
ERR1718879	748	631	163	642	643	753	648	635	658	774	757	773	774	774	768	757	774	631	653	551	47	2453	1281	67	77	1241	634	607	634	633	140	183	628	610	636	599	22	607	606	601	170	170	161	160	596	36	599	603	602
ERR1718883	748	631	163	642	643	753	648	635	658	774	757	773	774	774	768	757	774	631	653	551	47	2453	1281	67	77	1241	634	607	634	633	140	183	628	610	636	599	22	607	606	601	170	170	161	160	596	36	599	603	602
ERR1718921	744	639	274	650	651	749	656	643	666	770	753	769	770	770	764	753	770	639	636	622	146	2442	1289	128	142	1249	630	603	630	629	175	191	624	606	632	595	133	603	602	597	178	178	169	168	592	135	595	599	598
ERR1718971	219	1053	766	1064	1065	224	1070	1057	1080	245	228	244	245	245	239	228	245	1053	1091	1112	638	2779	1703	616	630	1663	101	84	101	100	619	605	103	87	103	76	625	84	83	78	592	592	583	582	73	627	76	80	79
ERR1718999	219	1053	766	1064	1065	224	1070	1057	1080	245	228	244	245	245	239	228	245	1053	1091	1112	638	2779	1703	616	630	1663	101	84	101	100	619	605	103	87	103	76	625	84	83	78	592	592	583	582	73	627	76	80	79
ERR1789776	747	630	162	641	642	752	647	634	657	773	756	772	773	773	767	756	773	630	652	550	46	2452	1280	66	76	1240	633	606	633	632	139	182	627	609	635	598	17	606	605	600	169	169	160	159	595	35	598	602	601
ERR1789781	883	886	532	897	898	888	903	890	913	909	892	908	909	909	903	892	909	886	724	878	404	2417	1536	383	397	1496	769	742	769	768	422	438	763	745	771	734	391	742	741	736	425	425	416	415	731	393	734	738	737
ERR1789861	1161	1084	745	1095	1096	1166	1101	1088	1111	1187	1170	1186	1187	1187	1181	1170	1187	1084	113	1091	617	2717	1724	591	605	1686	1047	1020	1047	1046	624	636	1041	1023	1049	1012	604	1020	1019	1014	623	623	614	613	1009	606	1012	1016	1015
ERR1789918	713	551	309	562	563	718	568	555	578	739	722	738	739	739	733	722	739	551	654	655	181	2446	1203	157	171	1163	599	572	599	598	194	103	593	575	601	564	168	572	571	566	90	90	81	80	561	170	564	568	567
ERR1790069	763	664	315	675	676	768	681	668	691	789	772	788	789	789	783	772	789	664	627	661	187	2466	1314	165	179	1274	649	622	649	648	194	216	643	625	651	614	174	622	621	616	203	203	194	193	611	176	614	618	617
ERR1790288	909	981	650	992	993	914	998	985	1008	935	918	934	935	935	929	918	935	981	727	996	522	2538	1631	522	536	1591	795	768	795	794	535	533	789	771	797	760	509	768	767	762	520	520	511	510	757	511	760	764	763
ERR1790328	975	979	632	990	991	980	996	983	1006	1001	984	1000	1001	1001	995	984	1001	979	664	978	504	2580	1629	476	490	1589	861	834	861	860	505	531	855	837	863	826	491	834	833	828	518	518	509	508	823	493	826	830	829
ERR1790334	2458	2733	2399	2744	2745	2463	2750	2737	2760	2484	2467	2483	2484	2484	2478	2467	2484	2733	2524	2745	2271	3922	2927	2247	2261	2889	2344	2317	2344	2343	2276	2285	2338	2320	2346	2309	2258	2317	2316	2311	2272	2272	2263	2262	2306	2260	2309	2313	2312
ERR1790440	982	986	639	997	998	987	1003	990	1013	1008	991	1007	1008	1008	1002	991	1008	986	671	985	511	2587	1636	483	497	1596	868	841	868	867	512	538	862	844	870	833	498	841	840	835	525	525	516	515	830	500	833	837	836
ERR1790443	983	987	640	998	999	988	1004	991	1014	1009	992	1008	1009	1009	1003	992	1009	987	672	986	512	2588	1637	484	498	1597	869	842	869	868	513	539	863	845	871	834	499	842	841	836	526	526	517	516	831	501	834	838	837
ERR1790444	982	986	639	997	998	987	1003	990	1013	1008	991	1007	1008	1008	1002	991	1008	986	671	985	511	2587	1636	483	497	1596	868	841	868	867	512	538	862	844	870	833	498	841	840	835	525	525	516	515	830	500	833	837	836
ERR1790445	982	986	639	997	998	987	1003	990	1013	1008	991	1007	1008	1008	1002	991	1008	986	671	985	511	2587	1636	483	497	1596	868	841	868	867	512	538	862	844	870	833	498	841	840	835	525	525	516	515	830	500	833	837	836
ERR1790446	983	987	640	998	999	988	1004	991	1014	1009	992	1008	1009	1009	1003	992	1009	987	672	986	512	2588	1637	484	498	1597	869	842	869	868	513	539	863	845	871	834	499	842	841	836	526	526	517	516	831	501	834	838	837
ERR1790482	730	652	303	663	664	735	669	656	679	756	739	755	756	756	750	739	756	652	626	649	175	2444	1302	151	165	1262	616	589	616	615	182	204	610	592	618	581	162	589	588	583	191	191	182	181	578	164	581	585	584
ERR1790485	1252	1274	950	1285	1286	1257	1291	1278	1301	1278	1261	1277	1278	1278	1272	1261	1278	1274	965	1296	822	2746	1918	800	814	1878	1138	1111	1138	1137	777	826	1132	1114	1140	1103	809	1111	1110	1105	813	813	804	803	1100	811	1103	1107	1106
ERR1790500	1254	1276	952	1287	1288	1259	1293	1280	1303	1280	1263	1279	1280	1280	1274	1263	1280	1276	967	1298	824	2748	1920	802	816	1880	1140	1113	1140	1139	779	828	1134	1116	1142	1105	811	1113	1112	1107	815	815	806	805	1102	813	1105	1109	1108
ERR1791034	743	624	216	635	636	748	641	628	651	769	752	768	769	769	763	752	769	624	644	570	88	2440	1274	46	60	1234	629	602	629	628	137	176	623	605	631	594	75	602	601	596	163	163	154	153	591	77	594	598	597
ERR1791067	3099	3259	2911	3270	3271	3104	3276	3263	3286	3125	3108	3124	3125	3125	3119	3108	3125	3259	3019	3257	2783	4059	3447	2761	2775	3409	2985	2958	2985	2984	2795	2811	2979	2961	2987	2950	2770	2958	2957	2952	2798	2798	2789	2788	2947	2772	2950	2954	2953
ERR1791098	756	639	171	650	651	761	656	643	666	782	765	781	782	782	776	765	782	639	661	559	55	2461	1289	75	85	1249	642	615	642	641	148	191	636	618	644	607	26	615	614	609	178	178	169	168	604	44	607	611	610
ERR1800779	731	612	200	623	624	736	629	616	639	757	740	756	757	757	751	740	757	612	632	558	72	2428	1262	28	44	1222	617	590	617	616	125	164	611	593	619	582	59	590	589	584	151	151	142	141	579	61	582	586	585
ERR1800780	733	614	202	625	626	738	631	618	641	759	742	758	759	759	753	742	759	614	634	560	74	2430	1264	30	46	1224	619	592	619	618	127	166	613	595	621	584	61	592	591	586	153	153	144	143	581	63	584	588	587
ERR1822294	757	640	172	651	652	762	657	644	667	783	766	782	783	783	777	766	783	640	662	560	56	2462	1290	76	86	1250	643	616	643	642	149	192	637	619	645	608	27	616	615	610	179	179	170	169	605	45	608	612	611
ERR1822352	711	595	351	606	607	716	612	599	622	737	720	736	737	737	731	720	737	595	656	699	223	2407	1247	199	213	1207	597	570	597	596	238	147	591	573	599	562	210	570	569	564	134	134	125	124	559	212	562	566	565
ERR1822365	745	626	214	637	638	750	643	630	653	771	754	770	771	771	765	754	771	626	646	572	86	2442	1276	38	58	1236	631	604	631	630	139	178	625	607	633	596	73	604	603	598	165	165	156	155	593	75	596	600	599
ERR1822383	761	665	417	676	677	766	682	669	692	787	770	786	787	787	781	770	787	665	651	763	289	2464	1317	259	273	1277	647	620	647	646	302	217	641	623	649	612	276	620	619	614	204	204	195	194	609	278	612	616	615
ERR1822393	740	623	155	634	635	745	640	627	650	766	749	765	766	766	760	749	766	623	645	543	39	2445	1273	59	69	1233	626	599	626	625	132	175	620	602	628	591	10	599	598	593	162	162	153	152	588	28	591	595	594
ERR1822402	847	811	503	822	823	852	828	815	838	873	856	872	873	873	867	856	873	811	784	849	375	2531	1461	353	367	1421	733	706	733	732	394	363	727	709	735	698	362	706	705	700	350	350	341	340	695	364	698	702	701
ERR1822502	974	978	631	989	990	979	995	982	1005	1000	983	999	1000	1000	994	983	1000	978	663	977	503	2579	1628	475	489	1588	860	833	860	859	504	530	854	836	862	825	490	833	832	827	517	517	508	507	822	492	825	829	828
ERR1822527	859	827	480	838	839	864	844	831	854	885	868	884	885	885	879	868	885	827	742	826	352	2478	1477	320	334	1437	745	718	745	744	385	379	739	721	747	710	339	718	717	712	366	366	357	356	707	341	710	714	713
ERR1822537	2801	2949	2598	2960	2961	2806	2966	2953	2976	2827	2810	2826	2827	2827	2821	2810	2827	2949	2733	2944	2470	4018	3129	2446	2460	3091	2687	2660	2687	2686	2491	2501	2681	2663	2689	2652	2457	2660	2659	2654	2488	2488	2479	2478	2649	2459	2652	2656	2655
ERR1822561	746	629	161	640	641	751	646	633	656	772	755	771	772	772	766	755	772	629	651	549	45	2451	1279	65	75	1239	632	605	632	631	138	181	626	608	634	597	16	605	604	599	168	168	159	158	594	34	597	601	600
ERR1822611	747	630	162	641	642	752	647	634	657	773	756	772	773	773	767	756	773	630	652	550	46	2452	1280	66	76	1240	633	606	633	632	139	182	627	609	635	598	17	606	605	600	169	169	160	159	595	35	598	602	601
ERR1852655	810	707	354	718	719	815	724	711	734	836	819	835	836	836	830	819	836	707	663	700	226	2469	1357	204	218	1317	696	669	696	695	247	259	690	672	698	661	213	669	668	663	246	246	237	236	658	215	661	665	664
ERR1852674	216	1052	763	1063	1064	221	1069	1056	1079	242	225	241	242	242	236	225	242	1052	1088	1111	637	2778	1702	615	629	1662	104	83	104	103	618	604	102	86	106	75	624	83	82	77	591	591	582	581	72	626	75	79	78
ERR1891337	702	534	298	545	546	707	551	538	561	728	711	727	728	728	722	711	728	534	659	638	170	2436	1192	146	160	1152	588	561	588	587	183	86	582	564	590	553	157	561	560	555	73	73	64	63	550	159	553	557	556
ERR1937058	736	617	209	628	629	741	634	621	644	762	745	761	762	762	756	745	762	617	637	563	81	2433	1267	39	53	1227	622	595	622	621	130	169	616	598	624	587	68	595	594	589	156	156	147	146	584	70	587	591	590
ERR1937611	744	666	317	677	678	749	683	670	693	770	753	769	770	770	764	753	770	666	640	663	189	2458	1316	165	179	1276	630	603	630	629	196	218	624	606	632	595	176	603	602	597	205	205	196	195	592	178	595	599	598
ERR1937612	742	664	315	675	676	747	681	668	691	768	751	767	768	768	762	751	768	664	638	661	187	2456	1314	163	177	1274	628	601	628	627	194	216	622	604	630	593	174	601	600	595	203	203	194	193	590	176	593	597	596
ERR1946780	746	672	328	683	684	751	689	676	699	772	755	771	772	772	766	755	772	672	688	674	200	2394	1322	198	212	1282	632	605	632	631	227	224	626	608	634	597	187	605	604	599	211	211	202	201	594	189	597	601	600
ERR1946783	747	628	212	639	640	752	645	632	655	773	756	772	773	773	767	756	773	628	648	574	84	2444	1278	46	56	1238	633	606	633	632	141	180	627	609	635	598	71	606	605	600	167	167	158	157	595	73	598	602	601
ERR1946788	752	635	167	646	647	757	652	639	662	778	761	777	778	778	772	761	778	635	657	555	51	2457	1285	71	81	1245	638	611	638	637	144	187	632	614	640	603	26	611	610	605	174	174	165	164	600	40	603	607	606
ERR1946805	1090	971	555	982	983	1095	988	975	998	1116	1099	1115	1116	1116	1110	1099	1116	971	848	917	427	2755	1607	389	399	1569	976	949	976	975	484	523	970	952	978	941	414	949	948	943	510	510	501	500	938	416	941	945	944
ERR1946823	764	647	179	658	659	769	664	651	674	790	773	789	790	790	784	773	790	647	669	567	63	2469	1297	83	93	1257	650	623	650	649	156	199	644	626	652	615	38	623	622	617	186	186	177	176	612	52	615	619	618
ERR1946825	1092	973	557	984	985	1097	990	977	1000	1118	1101	1117	1118	1118	1112	1101	1118	973	850	919	429	2757	1609	391	401	1571	978	951	978	977	486	525	972	954	980	943	416	951	950	945	512	512	503	502	940	418	943	947	946
ERR1946830	757	640	184	651	652	762	657	644	667	783	766	782	783	783	777	766	783	640	662	560	26	2462	1290	76	86	1250	643	616	643	642	149	192	637	619	645	608	43	616	615	610	179	179	170	169	605	37	608	612	611
ERR1946831	757	640	184	651	652	762	657	644	667	783	766	782	783	783	777	766	783	640	662	560	26	2462	1290	76	86	1250	643	616	643	642	149	192	637	619	645	608	43	616	615	610	179	179	170	169	605	37	608	612	611
ERR1946844	757	640	172	651	652	762	657	644	667	783	766	782	783	783	777	766	783	640	662	560	56	2462	1290	76	86	1250	643	616	643	642	149	192	637	619	645	608	31	616	615	610	179	179	170	169	605	45	608	612	611
ERR1946877	31	1016	656	1027	1028	36	1033	1020	1043	57	40	56	57	57	51	40	57	1016	1211	1075	760	2901	1823	738	752	1785	227	206	227	226	741	727	225	209	229	198	747	206	205	200	714	714	705	704	195	749	198	202	201
ERR1946887	1009	13	588	24	25	1014	30	17	40	1035	1018	1034	1035	1035	1029	1018	1035	13	1125	117	637	2903	1657	613	627	1619	1054	1027	1054	1053	650	553	1048	1030	1056	1019	624	1027	1026	1021	540	540	531	530	1016	626	1019	1023	1022
ERR1946900	1016	19	594	28	29	1021	36	23	46	1042	1025	1041	1042	1042	1036	1025	1042	19	1131	123	643	2909	1663	619	633	1625	1061	1034	1061	1060	656	559	1055	1037	1063	1026	630	1034	1033	1028	546	546	537	536	1023	632	1026	1030	1029
ERR1946904	39	1024	664	1035	1036	44	1041	1028	1051	65	48	64	65	65	59	48	65	1024	1219	1083	768	2909	1831	746	760	1793	235	214	235	234	749	735	233	217	237	206	755	214	213	208	722	722	713	712	203	757	206	210	209
ERR1946905	31	1016	656	1027	1028	36	1033	1020	1043	57	40	56	57	57	51	40	57	1016	1211	1075	760	2901	1823	738	752	1785	227	206	227	226	741	727	225	209	229	198	747	206	205	200	714	714	705	704	195	749	198	202	201
ERR1946910	1007	11	586	22	23	1012	28	15	38	1033	1016	1032	1033	1033	1027	1016	1033	11	1123	115	635	2901	1655	611	625	1617	1052	1025	1052	1051	648	551	1046	1028	1054	1017	622	1025	1024	1019	538	538	529	528	1014	624	1017	1021	1020
ERR1946913	1011	15	590	26	27	1016	32	19	42	1037	1020	1036	1037	1037	1031	1020	1037	15	1127	119	639	2905	1659	615	629	1621	1056	1029	1056	1055	652	555	1050	1032	1058	1021	626	1029	1028	1023	542	542	533	532	1018	628	1021	1025	1024
ERR1946914	1007	11	586	22	23	1012	28	15	38	1033	1016	1032	1033	1033	1027	1016	1033	11	1123	115	635	2901	1655	611	625	1617	1052	1025	1052	1051	648	551	1046	1028	1054	1017	622	1025	1024	1019	538	538	529	528	1014	624	1017	1021	1020
ERR1946915	1009	13	588	24	25	1014	30	17	40	1035	1018	1034	1035	1035	1029	1018	1035	13	1125	117	637	2903	1657	613	627	1619	1054	1027	1054	1053	650	553	1048	1030	1056	1019	624	1027	1026	1021	540	540	531	530	1016	626	1019	1023	1022
ERR1946916	1009	13	588	24	25	1014	30	17	40	1035	1018	1034	1035	1035	1029	1018	1035	13	1125	117	637	2903	1657	613	627	1619	1054	1027	1054	1053	650	553	1048	1030	1056	1019	624	1027	1026	1021	540	540	531	530	1016	626	1019	1023	1022
ERR1946920	1008	11	586	22	23	1013	28	15	38	1034	1017	1033	1034	1034	1028	1017	1034	11	1123	115	635	2901	1655	611	625	1617	1053	1026	1053	1052	648	551	1047	1029	1055	1018	622	1026	1025	1020	538	538	529	528	1015	624	1018	1022	1021
ERR1946921	1008	11	586	22	23	1013	28	15	38	1034	1017	1033	1034	1034	1028	1017	1034	11	1123	115	635	2901	1655	611	625	1617	1053	1026	1053	1052	648	551	1047	1029	1055	1018	622	1026	1025	1020	538	538	529	528	1015	624	1018	1022	1021
ERR1946922	1007	10	585	21	22	1012	27	14	37	1033	1016	1032	1033	1033	1027	1016	1033	10	1122	114	634	2900	1654	610	624	1616	1052	1025	1052	1051	647	550	1046	1028	1054	1017	621	1025	1024	1019	537	537	528	527	1014	623	1017	1021	1020
ERR1946929	1008	11	586	22	23	1013	28	15	38	1034	1017	1033	1034	1034	1028	1017	1034	11	1123	115	635	2901	1655	611	625	1617	1053	1026	1053	1052	648	551	1047	1029	1055	1018	622	1026	1025	1020	538	538	529	528	1015	624	1018	1022	1021
ERR1946930	1010	13	588	24	25	1015	30	17	40	1036	1019	1035	1036	1036	1030	1019	1036	13	1125	117	637	2903	1657	613	627	1619	1055	1028	1055	1054	650	553	1049	1031	1057	1020	624	1028	1027	1022	540	540	531	530	1017	626	1020	1024	1023
ERR1971128	750	631	217	642	643	755	648	635	658	776	759	775	776	776	770	759	776	631	651	577	89	2447	1281	49	61	1241	636	609	636	635	144	183	630	612	638	601	76	609	608	603	170	170	161	160	598	78	601	605	604
ERR1971298	226	1060	773	1071	1072	231	1077	1064	1087	252	235	251	252	252	246	235	252	1060	1098	1119	645	2786	1708	623	637	1668	94	91	94	93	626	612	110	94	96	83	632	91	90	85	599	599	590	589	80	634	83	87	86
ERR1971344	235	1065	778	1076	1077	240	1082	1069	1092	261	244	260	261	261	255	244	261	1065	1103	1124	650	2789	1715	628	642	1675	121	96	121	120	631	617	99	99	123	88	637	96	95	90	604	604	595	594	85	639	88	92	91
ERR1971418	208	1042	755	1053	1054	213	1059	1046	1069	234	217	233	234	234	228	217	234	1042	1080	1101	627	2768	1692	605	619	1652	72	73	72	71	608	594	92	76	74	65	614	73	72	67	581	581	572	571	62	616	65	69	68
ERR1971452	1802	1709	1363	1720	1721	1807	1726	1713	1736	1828	1811	1827	1828	1828	1822	1811	1828	1709	1711	1708	1235	3142	446	1203	1217	374	1688	1661	1688	1687	1268	1262	1682	1664	1690	1653	1222	1661	1660	1655	1249	1249	1240	1239	1650	1224	1653	1657	1656
ERR1971515	235	1065	778	1076	1077	240	1082	1069	1092	261	244	260	261	261	255	244	261	1065	1103	1124	650	2789	1715	628	642	1675	121	96	121	120	631	617	99	99	123	88	637	96	95	90	604	604	595	594	85	639	88	92	91
ERR1971528	759	642	174	653	654	764	659	646	669	785	768	784	785	785	779	768	785	642	664	562	58	2464	1292	78	88	1252	645	618	645	644	151	194	639	621	647	610	29	618	617	612	181	181	172	171	607	47	610	614	613
ERR1971544	1012	15	590	26	27	1017	32	19	42	1038	1021	1037	1038	1038	1032	1021	1038	15	1127	119	639	2905	1659	615	629	1621	1057	1030	1057	1056	652	555	1051	1033	1059	1022	626	1030	1029	1024	542	542	533	532	1019	628	1022	1026	1025
ERR1971559	235	1065	778	1076	1077	240	1082	1069	1092	261	244	260	261	261	255	244	261	1065	1103	1124	650	2789	1715	628	642	1675	121	96	121	120	631	617	99	99	123	88	637	96	95	90	604	604	595	594	85	639	88	92	91
ERR1971583	1012	15	590	26	27	1017	32	19	42	1038	1021	1037	1038	1038	1032	1021	1038	15	1127	119	639	2905	1659	615	629	1621	1057	1030	1057	1056	652	555	1051	1033	1059	1022	626	1030	1029	1024	542	542	533	532	1019	628	1022	1026	1025
ERR1971604	235	1065	778	1076	1077	240	1082	1069	1092	261	244	260	261	261	255	244	261	1065	1103	1124	650	2789	1715	628	642	1675	121	96	121	120	631	617	99	99	123	88	637	96	95	90	604	604	595	594	85	639	88	92	91
ERR1971605	740	617	209	628	629	745	634	621	644	766	749	765	766	766	760	749	766	617	641	563	81	2437	1271	33	53	1231	626	599	626	625	134	173	620	602	628	591	68	599	598	593	160	160	151	150	588	70	591	595	594
ERR1971612	1009	12	587	23	24	1014	29	16	39	1035	1018	1034	1035	1035	1029	1018	1035	12	1124	116	636	2902	1656	612	626	1618	1054	1027	1054	1053	649	552	1048	1030	1056	1019	623	1027	1026	1021	539	539	530	529	1016	625	1019	1023	1022
ERR1971665	748	629	213	640	641	753	646	633	656	774	757	773	774	774	768	757	774	629	649	575	85	2445	1279	47	57	1239	634	607	634	633	142	181	628	610	636	599	72	607	606	601	168	168	159	158	596	74	599	603	602
ERR1971770	237	1067	780	1078	1079	242	1084	1071	1094	263	246	262	263	263	257	246	263	1067	1105	1126	652	2791	1717	630	644	1677	123	98	123	122	633	619	101	101	125	90	639	98	97	92	606	606	597	596	87	641	90	94	93
ERR1981602	1101	982	566	993	994	1106	999	986	1009	1127	1110	1126	1127	1127	1121	1110	1127	982	859	928	438	2766	1618	400	410	1580	987	960	987	986	495	534	981	963	989	952	425	960	959	954	521	521	512	511	949	427	952	956	955
ERR2010880	747	662	286	673	674	752	679	666	689	773	756	772	773	773	767	756	773	662	681	632	158	2478	1312	138	152	1272	633	606	633	632	93	214	627	609	635	598	145	606	605	600	201	201	192	191	595	147	598	602	601
ERR2019109	751	632	214	643	644	756	649	636	659	777	760	776	777	777	771	760	777	632	652	578	86	2448	1282	50	60	1242	637	610	637	636	145	184	631	613	639	602	73	610	609	604	171	171	162	161	599	75	602	606	605
ERR2019135	708	540	304	551	552	713	557	544	567	734	717	733	734	734	728	717	734	540	665	644	176	2442	1198	152	166	1158	594	567	594	593	189	42	588	570	596	559	163	567	566	561	29	29	20	19	556	165	559	563	562
ERR2019163	784	1404	1081	1415	1416	789	1421	1408	1431	810	793	809	810	810	804	793	810	1404	1134	1427	953	2871	2044	927	941	2006	670	609	670	669	930	956	664	612	672	597	940	601	600	603	943	943	934	933	604	942	597	597	596
ERR2019177	708	540	304	551	552	713	557	544	567	734	717	733	734	734	728	717	734	540	665	644	176	2442	1198	152	166	1158	594	567	594	593	189	42	588	570	596	559	163	567	566	561	29	29	20	19	556	165	559	563	562
ERR2019228	780	695	319	706	707	785	712	699	722	806	789	805	806	806	800	789	806	695	650	665	191	2495	1345	171	185	1305	666	639	666	665	126	247	660	642	668	631	178	639	638	633	234	234	225	224	628	180	631	635	634
ERR2019230	749	698	353	709	710	754	715	702	725	775	758	774	775	775	769	758	775	698	653	693	225	2469	1354	197	211	1314	635	608	635	634	242	250	629	611	637	600	212	608	607	602	237	237	228	227	597	214	600	604	603
ERR2019239	708	540	304	551	552	713	557	544	567	734	717	733	734	734	728	717	734	540	665	644	176	2442	1198	152	166	1158	594	567	594	593	189	92	588	570	596	559	163	567	566	561	79	79	70	69	556	165	559	563	562
ERR2019250	741	622	204	633	634	746	639	626	649	767	750	766	767	767	761	750	767	622	642	568	76	2438	1272	40	50	1232	627	600	627	626	135	174	621	603	629	592	63	600	599	594	161	161	152	151	589	65	592	596	595
ERR2060058	3099	3259	2911	3270	3271	3104	3276	3263	3286	3125	3108	3124	3125	3125	3119	3108	3125	3259	3019	3257	2783	4059	3447	2761	2775	3409	2985	2958	2985	2984	2795	2811	2979	2961	2987	2950	2770	2958	2957	2952	2798	2798	2789	2788	2947	2772	2950	2954	2953
ERR2060120	971	931	585	942	943	976	948	935	958	997	980	996	997	997	991	980	997	931	780	931	457	2483	1575	457	471	1537	857	830	857	856	486	483	851	833	859	822	444	830	829	824	470	470	461	460	819	446	822	826	825
ERR2088799	1260	263	838	274	275	1265	280	267	290	1286	1269	1285	1286	1286	1280	1269	1286	263	1375	367	887	3153	1907	863	877	1869	1305	1278	1305	1304	900	803	1299	1281	1307	1270	874	1278	1277	1272	790	790	781	780	1267	876	1270	1274	1273
ERR2116720	210	1038	751	1049	1050	215	1055	1042	1065	236	219	235	236	236	230	219	236	1038	1076	1097	623	2764	1688	601	615	1648	96	37	96	95	604	590	90	40	98	29	610	37	36	31	577	577	568	567	24	612	29	33	32
ERR2116726	748	631	163	642	643	753	648	635	658	774	757	773	774	774	768	757	774	631	653	551	47	2453	1281	67	77	1241	634	607	634	633	140	183	628	610	636	599	22	607	606	601	170	170	161	160	596	36	599	603	602
ERR2116736	698	530	294	541	542	703	547	534	557	724	707	723	724	724	718	707	724	530	655	634	166	2432	1188	142	156	1148	584	557	584	583	179	32	578	560	586	549	153	557	556	551	19	19	8	7	546	155	549	553	552
ERR2138622	719	551	315	562	563	724	568	555	578	745	728	744	745	745	739	728	745	551	676	655	187	2453	1209	163	177	1169	605	578	605	604	200	103	599	581	607	570	174	578	577	572	90	90	81	80	567	176	570	574	573
ERR2193921	784	1404	1081	1415	1416	789	1421	1408	1431	810	793	809	810	810	804	793	810	1404	1134	1427	953	2871	2044	927	941	2006	670	609	670	669	930	956	664	612	672	597	940	601	600	603	943	943	934	933	604	942	597	597	596
ERR2203411	199	1027	740	1038	1039	204	1044	1031	1054	225	208	224	225	225	219	208	225	1027	1065	1086	612	2753	1677	590	604	1637	85	20	85	84	593	579	79	23	87	12	599	20	19	14	566	566	557	556	15	601	12	16	15
ERR2223749	1798	1770	1441	1781	1782	1803	1787	1774	1797	1824	1807	1823	1824	1824	1818	1807	1824	1770	1781	1787	1313	3247	526	1281	1295	486	1684	1657	1684	1683	1322	1322	1678	1660	1686	1649	1300	1657	1656	1651	1309	1309	1300	1299	1646	1302	1649	1653	1652
ERR2223756	746	629	161	640	641	751	646	633	656	772	755	771	772	772	766	755	772	629	651	549	45	2451	1279	65	75	1239	632	605	632	631	138	181	626	608	634	597	14	605	604	599	168	168	159	158	594	34	597	601	600
ERR2223765	714	546	310	557	558	719	563	550	573	740	723	739	740	740	734	723	740	546	671	650	182	2448	1204	158	172	1164	600	573	600	599	195	48	594	576	602	565	169	573	572	567	35	35	24	23	562	171	565	569	568
ERR2224001	796	677	267	688	689	801	694	681	704	822	805	821	822	822	816	805	822	677	697	625	139	2493	1327	95	111	1287	682	655	682	681	192	229	676	658	684	647	126	655	654	649	216	216	207	206	644	128	647	651	650
ERR2237981	748	631	163	642	643	753	648	635	658	774	757	773	774	774	768	757	774	631	653	551	47	2453	1281	67	77	1241	634	607	634	633	140	183	628	610	636	599	6	607	606	601	170	170	161	160	596	36	599	603	602
ERR2238024	1101	982	566	993	994	1106	999	986	1009	1127	1110	1126	1127	1127	1121	1110	1127	982	859	928	438	2766	1618	400	410	1580	987	960	987	986	495	534	981	963	989	952	425	960	959	954	521	521	512	511	949	427	952	956	955
ERR296639	1367	1516	1181	1527	1528	1372	1533	1520	1543	1393	1376	1392	1393	1393	1387	1376	1393	1516	1245	1527	1053	3100	2154	1033	1047	2114	1253	1226	1253	1252	1058	1068	1247	1229	1255	1218	1040	1226	1225	1220	1055	1055	1046	1045	1215	1042	1218	1222	1221
ERR296643	737	620	152	631	632	742	637	624	647	763	746	762	763	763	757	746	763	620	642	540	36	2442	1270	56	66	1230	623	596	623	622	129	172	617	599	625	588	7	596	595	590	159	159	150	149	585	25	588	592	591
ERR434570	695	579	335	590	591	700	596	583	606	721	704	720	721	721	715	704	721	579	640	683	207	2391	1231	183	197	1191	581	554	581	580	222	131	575	557	583	546	194	554	553	548	118	118	109	108	543	196	546	550	549
ERR435231	191	1025	738	1036	1037	196	1042	1029	1052	217	200	216	217	217	211	200	217	1025	1063	1084	610	2751	1675	588	602	1635	77	56	77	76	591	577	75	59	79	48	597	56	55	50	564	564	555	554	45	599	48	52	51
ERR435371	1793	1701	1354	1712	1713	1798	1718	1705	1728	1819	1802	1818	1819	1819	1813	1802	1819	1701	1702	1700	1226	3133	437	1194	1208	365	1679	1652	1679	1678	1259	1253	1673	1655	1681	1644	1213	1652	1651	1646	1240	1240	1231	1230	1641	1215	1644	1648	1647
ERR439538	695	579	335	590	591	700	596	583	606	721	704	720	721	721	715	704	721	579	640	683	207	2391	1231	183	197	1191	581	554	581	580	222	131	575	557	583	546	194	554	553	548	118	118	109	108	543	196	546	550	549
ERR439619	207	1041	754	1052	1053	212	1058	1045	1068	233	216	232	233	233	227	216	233	1041	1079	1100	626	2767	1691	604	618	1651	93	72	93	92	607	593	91	75	95	64	613	72	71	66	580	580	571	570	61	615	64	68	67
ERR440760	615	524	211	535	536	620	541	528	551	641	624	640	641	641	635	624	641	524	774	628	285	2549	1305	261	275	1267	703	676	703	702	298	207	697	679	705	668	272	676	675	670	194	194	185	184	665	274	668	672	671
ERR440768	943	903	541	914	915	948	920	907	930	969	952	968	969	969	963	952	969	903	762	903	413	2461	1547	417	427	1509	829	802	829	828	458	455	823	805	831	794	400	802	801	796	442	442	433	432	791	402	794	798	797
ERR474172	228	1062	775	1073	1074	233	1079	1066	1089	254	237	253	254	254	248	237	254	1062	1100	1121	647	2788	1712	625	639	1672	96	93	96	95	628	614	112	96	98	85	634	93	92	87	601	601	592	591	82	636	85	89	88
ERR486710	207	1041	754	1052	1053	212	1058	1045	1068	233	216	232	233	233	227	216	233	1041	1079	1100	626	2767	1691	604	618	1651	75	72	75	74	607	593	91	75	77	64	613	72	71	66	580	580	571	570	61	615	64	68	67
ERR712485	199	1027	740	1038	1039	204	1044	1031	1054	225	208	224	225	225	219	208	225	1027	1065	1086	612	2753	1677	590	604	1637	85	20	85	84	593	579	79	23	87	12	599	20	19	14	566	566	557	556	15	601	12	16	15
ERR712511	750	633	165	644	645	755	650	637	660	776	759	775	776	776	770	759	776	633	655	553	49	2455	1283	69	79	1243	636	609	636	635	142	185	630	612	638	601	24	609	608	603	172	172	163	162	598	38	601	605	604
ERR712587	223	1057	770	1068	1069	228	1074	1061	1084	249	232	248	249	249	243	232	249	1057	1095	1116	642	2783	1707	620	634	1667	33	88	33	32	623	609	107	91	35	80	629	88	87	82	596	596	587	586	77	631	80	84	83
ERR712589	223	1057	770	1068	1069	228	1074	1061	1084	249	232	248	249	249	243	232	249	1057	1095	1116	642	2783	1707	620	634	1667	33	88	33	32	623	609	107	91	35	80	629	88	87	82	596	596	587	586	77	631	80	84	83
ERR712630	204	1032	745	1043	1044	209	1049	1036	1059	230	213	229	230	230	224	213	230	1032	1070	1091	617	2758	1682	595	609	1642	90	21	90	89	598	584	84	24	92	17	604	25	24	19	571	571	562	561	20	606	17	21	20
ERR712635	211	1045	758	1056	1057	216	1062	1049	1072	237	220	236	237	237	231	220	237	1045	1083	1104	630	2771	1695	608	622	1655	75	76	75	74	611	597	95	79	77	68	617	76	75	70	584	584	575	574	65	619	68	72	71
ERR712659	211	1045	758	1056	1057	216	1062	1049	1072	237	220	236	237	237	231	220	237	1045	1083	1104	630	2771	1695	608	622	1655	75	76	75	74	611	597	95	79	77	68	617	76	75	70	584	584	575	574	65	619	68	72	71
ERR712668	751	634	166	645	646	756	651	638	661	777	760	776	777	777	771	760	777	634	656	554	50	2456	1284	70	80	1244	637	610	637	636	143	186	631	613	639	602	21	610	609	604	173	173	164	163	599	39	602	606	605
ERR712775	714	546	310	557	558	719	563	550	573	740	723	739	740	740	734	723	740	546	671	650	182	2448	1204	158	172	1164	600	573	600	599	195	48	594	576	602	565	169	573	572	567	35	35	24	23	562	171	565	569	568
ERR766384	1010	13	588	24	25	1015	30	17	40	1036	1019	1035	1036	1036	1030	1019	1036	13	1125	113	637	2903	1657	613	627	1619	1055	1028	1055	1054	650	553	1049	1031	1057	1020	624	1028	1027	1022	540	540	531	530	1017	626	1020	1024	1023
ERR926416	732	613	201	624	625	737	630	617	640	758	741	757	758	758	752	741	758	613	633	559	73	2429	1263	29	45	1223	618	591	618	617	126	165	612	594	620	583	60	591	590	585	152	152	143	142	580	62	583	587	586
ERR998774	210	1046	757	1057	1058	215	1063	1050	1073	236	219	235	236	236	230	219	236	1046	1082	1105	631	2772	1696	609	623	1656	98	77	98	97	612	598	96	80	100	69	618	77	76	71	585	585	576	575	66	620	69	73	72
SRR1180726	744	625	207	636	637	749	642	629	652	770	753	769	770	770	764	753	770	625	645	571	79	2441	1275	43	53	1235	630	603	630	629	138	177	624	606	632	595	66	603	602	597	164	164	155	154	592	68	595	599	598
SRR1186782	1917	1757	1513	1768	1769	1922	1774	1761	1784	1943	1926	1942	1943	1943	1937	1926	1943	1757	1864	1859	1385	3306	453	1361	1375	453	1803	1776	1803	1802	1398	1309	1797	1779	1805	1768	1372	1776	1775	1770	1296	1296	1287	1286	1765	1374	1768	1772	1771
SRR1508875	39	1024	664	1035	1036	44	1041	1028	1051	65	48	64	65	65	59	48	65	1024	1219	1083	768	2909	1831	746	760	1793	235	214	235	234	749	735	233	217	237	206	755	214	213	208	722	722	713	712	203	757	206	210	209
SRR1815454	2278	2318	2062	2329	2330	2283	2335	2322	2345	2304	2287	2303	2304	2304	2298	2287	2304	2318	2392	2408	1934	3683	1212	1912	1926	1138	2164	2137	2164	2163	1939	1870	2158	2140	2166	2129	1921	2137	2136	2131	1857	1857	1848	1847	2126	1923	2129	2133	2132
SRR1815455	2278	2318	2062	2329	2330	2283	2335	2322	2345	2304	2287	2303	2304	2304	2298	2287	2304	2318	2392	2408	1934	3683	1212	1912	1926	1138	2164	2137	2164	2163	1939	1870	2158	2140	2166	2129	1921	2137	2136	2131	1857	1857	1848	1847	2126	1923	2129	2133	2132
SRR1815457	2276	2316	2060	2327	2328	2281	2333	2320	2343	2302	2285	2301	2302	2302	2296	2285	2302	2316	2390	2406	1932	3683	1214	1910	1924	1140	2162	2135	2162	2161	1937	1868	2156	2138	2164	2127	1919	2135	2134	2129	1855	1855	1846	1845	2124	1921	2127	2131	2130
SRR1815459	2276	2316	2060	2327	2328	2281	2333	2320	2343	2302	2285	2301	2302	2302	2296	2285	2302	2316	2390	2406	1932	3685	1210	1910	1924	1136	2162	2135	2162	2161	1937	1868	2156	2138	2164	2127	1919	2135	2134	2129	1855	1855	1846	1845	2124	1921	2127	2131	2130
SRR1815471	2278	2318	2062	2329	2330	2283	2335	2322	2345	2304	2287	2303	2304	2304	2298	2287	2304	2318	2392	2408	1934	3683	1212	1912	1926	1138	2164	2137	2164	2163	1939	1870	2158	2140	2166	2129	1921	2137	2136	2131	1857	1857	1848	1847	2126	1923	2129	2133	2132
SRR2724080	703	535	299	546	547	708	552	539	562	729	712	728	729	729	723	712	729	535	660	639	171	2437	1193	147	161	1153	589	562	589	588	184	87	583	565	591	554	158	562	561	556	74	74	65	64	551	160	554	558	557
SRR2724128	716	554	312	565	566	721	571	558	581	742	725	741	742	742	736	725	742	554	675	658	186	2448	1208	162	176	1168	604	577	604	603	199	108	598	580	606	569	173	577	576	571	95	95	86	85	566	175	569	573	572
SRR2970227	1736	1576	1332	1587	1588	1741	1593	1580	1603	1762	1745	1761	1762	1762	1756	1745	1762	1576	1685	1678	1204	3128	313	1180	1194	241	1622	1595	1622	1621	1217	1128	1616	1598	1624	1587	1191	1595	1594	1589	1115	1115	1106	1105	1584	1193	1587	1591	1590
SRR3051049	742	664	315	675	676	747	681	668	691	768	751	767	768	768	762	751	768	664	638	661	187	2456	1313	163	177	1273	628	601	628	627	194	216	622	604	630	593	174	601	600	595	203	203	194	193	590	176	593	597	596
SRR3051053	210	1023	735	1034	1035	215	1040	1027	1050	236	219	235	236	236	230	219	236	1023	1258	1082	805	2946	1868	783	797	1830	276	251	276	275	786	772	268	254	278	243	792	251	250	245	759	759	750	749	240	794	243	247	246
SRR3051057	226	1056	767	1067	1068	231	1073	1060	1083	252	235	251	252	252	246	235	252	1056	1092	1115	641	2782	1706	619	633	1666	114	77	114	113	622	608	108	80	116	69	628	77	76	71	595	595	586	585	66	630	69	73	72
SRR3051062	1013	16	591	27	28	1018	33	20	43	1039	1022	1038	1039	1039	1033	1022	1039	16	1128	120	640	2906	1660	616	630	1622	1058	1031	1058	1057	653	556	1052	1034	1060	1023	627	1031	1030	1025	543	543	534	533	1020	629	1023	1027	1026
SRR3051068	1013	16	591	27	28	1018	33	20	43	1039	1022	1038	1039	1039	1033	1022	1039	16	1128	120	640	2906	1660	616	630	1622	1058	1031	1058	1057	653	556	1052	1034	1060	1023	627	1031	1030	1025	543	543	534	533	1020	629	1023	1027	1026
SRR3098818	189	1017	730	1028	1029	194	1034	1021	1044	215	198	214	215	215	209	198	215	1017	1055	1076	602	2743	1667	580	594	1627	75	38	75	74	583	569	69	41	77	30	589	38	37	32	556	556	547	546	27	591	30	34	33
SRR3290089	720	552	316	563	564	725	569	556	579	746	729	745	746	746	740	729	746	552	677	656	188	2454	1210	164	178	1170	606	579	606	605	201	104	600	582	608	571	175	579	578	573	91	91	82	81	568	177	571	575	574
SRR3932426	881	831	393	842	843	886	848	835	858	907	890	906	907	907	901	890	907	831	723	751	265	2401	1475	265	281	1437	767	740	767	766	340	383	761	743	769	732	252	740	739	734	370	370	361	360	729	254	732	736	735
SRR3957093	1736	1708	1379	1719	1720	1741	1725	1712	1735	1762	1745	1761	1762	1762	1756	1745	1762	1708	1719	1725	1251	3187	464	1219	1233	424	1622	1595	1622	1621	1260	1260	1616	1598	1624	1587	1238	1595	1594	1589	1247	1247	1238	1237	1584	1240	1587	1591	1590
SRR3971177	1730	1702	1373	1713	1714	1735	1719	1706	1729	1756	1739	1755	1756	1756	1750	1739	1756	1702	1713	1719	1245	3181	458	1213	1227	418	1616	1589	1616	1615	1254	1254	1610	1592	1618	1581	1232	1589	1588	1583	1241	1241	1232	1231	1578	1234	1581	1585	1584
SRR3982152	746	629	161	640	641	751	646	633	656	772	755	771	772	772	766	755	772	629	651	549	45	2451	1279	65	75	1239	632	605	632	631	138	181	626	608	634	597	16	605	604	599	168	168	159	158	594	34	597	601	600
SRR3987591	1805	1645	1401	1656	1657	1810	1662	1649	1672	1831	1814	1830	1831	1831	1825	1814	1831	1645	1752	1747	1273	3194	85	1249	1263	341	1691	1664	1691	1690	1286	1197	1685	1667	1693	1656	1260	1664	1663	1658	1184	1184	1175	1174	1653	1262	1656	1660	1659
SRR3987983	1803	1643	1399	1654	1655	1808	1660	1647	1670	1829	1812	1828	1829	1829	1823	1812	1829	1643	1750	1745	1271	3192	339	1247	1261	339	1689	1662	1689	1688	1284	1195	1683	1665	1691	1654	1258	1662	1661	1656	1182	1182	1173	1172	1651	1260	1654	1658	1657
SRR3999067	754	637	181	648	649	759	654	641	664	780	763	779	780	780	774	763	780	637	659	557	45	2459	1287	73	83	1247	640	613	640	639	146	189	634	616	642	605	40	613	612	607	176	176	167	166	602	26	605	609	608
SRR3999074	776	688	333	699	700	781	705	692	715	802	785	801	802	802	796	785	802	688	701	679	205	2457	1338	187	201	1298	662	635	662	661	234	240	656	638	664	627	192	635	634	629	227	227	218	217	624	194	627	631	630
SRR3999076	754	637	181	648	649	759	654	641	664	780	763	779	780	780	774	763	780	637	659	557	45	2459	1287	73	83	1247	640	613	640	639	146	189	634	616	642	605	40	613	612	607	176	176	167	166	602	26	605	609	608
SRR3999080	776	688	333	699	700	781	705	692	715	802	785	801	802	802	796	785	802	688	701	679	205	2457	1338	187	201	1298	662	635	662	661	234	240	656	638	664	627	192	635	634	629	227	227	218	217	624	194	627	631	630
SRR4017857	693	525	289	536	537	698	542	529	552	719	702	718	719	719	713	702	719	525	650	629	161	2427	1183	137	151	1143	579	552	579	578	174	77	573	555	581	544	148	552	551	546	64	64	55	54	541	150	544	548	547
SRR4017900	755	636	220	647	648	760	653	640	663	781	764	780	781	781	775	764	781	636	656	582	92	2452	1286	54	64	1246	641	614	641	640	149	188	635	617	643	606	79	614	613	608	175	175	166	165	603	81	606	610	609
SRR4017926	1095	976	560	987	988	1100	993	980	1003	1121	1104	1120	1121	1121	1115	1104	1121	976	853	922	432	2760	1612	394	404	1574	981	954	981	980	489	528	975	957	983	946	419	954	953	948	515	515	506	505	943	421	946	950	949
SRR4035121	31	1016	656	1027	1028	36	1033	1020	1043	57	40	56	57	57	51	40	57	1016	1211	1075	760	2901	1823	738	752	1785	227	206	227	226	741	727	225	209	229	198	747	206	205	200	714	714	705	704	195	749	198	202	201
SRR4065662	750	631	213	642	643	755	648	635	658	776	759	775	776	776	770	759	776	631	651	577	85	2447	1281	49	59	1241	636	609	636	635	144	183	630	612	638	601	72	609	608	603	170	170	161	160	598	74	601	605	604
SRR4262712	1709	1549	1305	1560	1561	1714	1566	1553	1576	1735	1718	1734	1735	1735	1729	1718	1735	1549	1657	1651	1177	3100	285	1153	1167	219	1595	1568	1595	1594	1190	1101	1589	1571	1597	1560	1164	1568	1567	1562	1088	1088	1079	1078	1557	1166	1560	1564	1563
SRR4262794	1754	1662	1315	1673	1674	1759	1679	1666	1689	1780	1763	1779	1780	1780	1774	1763	1780	1662	1663	1661	1187	3094	398	1155	1169	326	1640	1613	1640	1639	1220	1214	1634	1616	1642	1605	1174	1613	1612	1607	1201	1201	1192	1191	1602	1176	1605	1609	1608
SRR5312143	1020	23	598	34	35	1025	40	27	50	1046	1029	1045	1046	1046	1040	1029	1046	23	1135	127	647	2913	1667	623	637	1629	1065	1038	1065	1064	660	563	1059	1041	1067	1030	634	1038	1037	1032	550	550	541	540	1027	636	1030	1034	1033
SRR5470036	6455	6503	6253	6514	6515	6460	6520	6507	6530	6481	6464	6480	6481	6481	6475	6464	6481	6503	6528	6597	6125	7727	5277	6091	6105	5277	6340	6314	6340	6339	6128	6057	6335	6317	6342	6306	6112	6314	6313	6308	6044	6044	6033	6034	6303	6114	6306	6310	6309
SRR5642082	28	1011	653	1022	1023	33	1028	1015	1038	54	37	53	54	54	48	37	54	1011	1208	1070	757	2898	1820	735	749	1782	224	203	224	223	738	724	222	206	226	195	744	203	202	197	711	711	702	701	192	746	195	199	198
SRR5642122	743	626	160	637	638	748	643	630	653	769	752	768	769	769	763	752	769	626	649	548	44	2449	1276	64	74	1236	629	602	629	628	137	178	623	605	631	594	15	602	601	596	165	165	156	155	591	33	594	598	597
SRR5660163	2920	2928	2612	2939	2940	2925	2945	2932	2955	2946	2929	2945	2946	2946	2940	2929	2946	2928	2784	2958	2484	64	3233	2454	2468	3195	2806	2779	2806	2805	2491	2480	2800	2782	2808	2771	2471	2779	2778	2773	2467	2467	2458	2457	2768	2473	2771	2775	2774
SRR5714040	36	1021	661	1032	1033	41	1038	1025	1048	62	45	61	62	62	56	45	62	1021	1216	1080	765	2906	1828	743	757	1790	232	211	232	231	746	732	230	214	234	203	752	211	210	205	719	719	710	709	200	754	203	207	206
SRR5714046	1015	18	593	29	30	1020	35	22	45	1041	1024	1040	1041	1041	1035	1024	1041	18	1130	122	642	2908	1662	618	632	1624	1060	1033	1060	1059	655	558	1054	1036	1062	1025	629	1033	1032	1027	545	545	536	535	1022	631	1025	1029	1028
SRR5714064	1013	16	591	27	28	1018	33	20	43	1039	1022	1038	1039	1039	1033	1022	1039	16	1128	120	640	2906	1660	616	630	1622	1058	1031	1058	1057	653	556	1052	1034	1060	1023	627	1031	1030	1025	543	543	534	533	1020	629	1023	1027	1026
SRR5714073	1019	22	597	33	34	1024	39	26	49	1045	1028	1044	1045	1045	1039	1028	1045	22	1134	126	646	2912	1666	622	636	1628	1064	1037	1064	1063	659	562	1058	1040	1066	1029	633	1037	1036	1031	549	549	540	539	1026	635	1029	1033	1032
SRR5806464	1854	1694	1450	1705	1706	1859	1711	1698	1721	1880	1863	1879	1880	1880	1874	1863	1880	1694	1801	1796	1322	3243	54	1298	1312	390	1740	1713	1740	1739	1335	1246	1734	1716	1742	1705	1309	1713	1712	1707	1233	1233	1224	1223	1702	1311	1705	1709	1708
SRR5806867	31	1013	655	1024	1025	36	1030	1017	1040	57	40	56	57	57	51	40	57	1013	1210	1072	759	2900	1822	737	751	1784	226	205	226	225	740	726	224	208	228	197	746	205	204	199	713	713	704	703	194	748	197	201	200
SRR5865414	2179	2150	1827	2161	2162	2184	2167	2154	2177	2205	2188	2204	2205	2205	2199	2188	2205	2150	1763	2173	1699	3259	883	1667	1681	820	2065	2038	2065	2064	1712	1702	2059	2041	2067	2030	1686	2038	2037	2032	1689	1689	1680	1679	2027	1688	2030	2034	2033
SRR5865593	1805	1645	1401	1656	1657	1810	1662	1649	1672	1831	1814	1830	1831	1831	1825	1814	1831	1645	1750	1747	1273	3192	341	1249	1263	341	1691	1664	1691	1690	1286	1197	1685	1667	1693	1656	1260	1664	1663	1658	1184	1184	1175	1174	1653	1262	1656	1660	1659
SRR5884782	41	1026	666	1037	1038	46	1043	1030	1053	67	50	66	67	67	61	50	67	1026	1221	1085	770	2911	1833	748	762	1795	237	216	237	236	751	737	235	219	239	208	757	216	215	210	724	724	715	714	205	759	208	212	211
SRR5936493	1741	1582	1338	1593	1594	1746	1599	1586	1609	1767	1750	1766	1767	1767	1761	1750	1767	1582	1691	1684	1210	3133	318	1186	1200	252	1627	1600	1627	1626	1223	1134	1621	1602	1629	1592	1197	1600	1599	1594	1121	1121	1112	1111	1589	1199	1592	1596	1595
SRR5936509	718	556	314	567	568	723	573	560	583	744	727	743	744	744	738	727	744	556	675	660	186	2452	1208	162	176	1168	604	577	604	603	199	108	598	580	606	569	173	577	576	571	95	95	86	85	566	175	569	573	572
SRR5936532	770	671	322	682	683	775	688	675	698	796	779	795	796	796	790	779	796	671	634	668	194	2473	1321	172	186	1281	656	629	656	655	201	223	650	632	658	621	181	629	628	623	210	210	201	200	618	183	621	625	624
SRR5942540	2458	2393	2036	2404	2405	2463	2410	2397	2420	2484	2467	2483	2484	2484	2478	2467	2484	2393	2173	2382	1908	3632	2587	1892	1906	2549	2344	2317	2344	2343	1931	1945	2338	2320	2346	2309	1895	2317	2316	2311	1932	1932	1923	1922	2306	1897	2309	2313	2312
SRR5942764	1015	18	593	29	30	1020	35	22	45	1041	1024	1040	1041	1041	1035	1024	1041	18	1130	122	642	2908	1662	618	632	1624	1060	1033	1060	1059	655	558	1054	1036	1062	1025	629	1033	1032	1027	545	545	536	535	1022	631	1025	1029	1028
SRR5943517	2920	2928	2612	2939	2940	2925	2945	2932	2955	2946	2929	2945	2946	2946	2940	2929	2946	2928	2784	2958	2484	64	3233	2454	2468	3195	2806	2779	2806	2805	2491	2480	2800	2782	2808	2771	2471	2779	2778	2773	2467	2467	2458	2457	2768	2473	2771	2775	2774
SRR5943569	240	1076	787	1087	1088	245	1093	1080	1103	266	249	265	266	266	260	249	266	1076	1112	1135	661	2802	1726	639	653	1686	128	107	128	127	642	628	126	110	130	99	648	107	106	101	615	615	606	605	96	650	99	103	102
SRR6118662	872	822	384	833	834	877	839	826	849	898	881	897	898	898	892	881	898	822	714	742	256	2390	1464	256	272	1426	758	731	758	757	331	374	752	734	760	723	243	731	730	725	361	361	352	351	720	245	723	727	726
SRR633754	6501	6613	6268	6624	6625	6506	6630	6617	6640	6527	6510	6526	6527	6527	6521	6510	6527	6613	6539	6612	6140	7728	5389	6106	6120	5389	6386	6360	6386	6385	6163	6167	6381	6363	6388	6352	6127	6360	6359	6354	6154	6154	6143	6144	6349	6129	6352	6356	6355
SRR6380485	755	636	220	647	648	760	653	640	663	781	764	780	781	781	775	764	781	636	656	582	92	2452	1286	54	64	1246	641	614	641	640	149	188	635	617	643	606	79	614	613	608	175	175	166	165	603	81	606	610	609
SRR643055	6518	6632	6287	6643	6644	6523	6649	6636	6659	6544	6527	6543	6544	6544	6538	6527	6544	6632	6558	6631	6159	7745	5406	6125	6139	5406	6403	6377	6403	6402	6182	6186	6398	6380	6405	6369	6146	6377	6376	6371	6173	6173	6162	6163	6366	6148	6369	6373	6372
SRR6456783	2419	2381	2087	2392	2393	2424	2398	2385	2408	2445	2428	2444	2445	2445	2439	2428	2445	2381	2227	2433	1959	3656	2575	1939	1953	2537	2305	2278	2305	2304	1940	1933	2299	2281	2307	2270	1946	2278	2277	2272	1920	1920	1911	1910	2267	1948	2270	2274	2273
SRR6512532	6450	6498	6248	6509	6510	6455	6515	6502	6525	6476	6459	6475	6476	6476	6470	6459	6476	6498	6523	6592	6120	7722	5272	6086	6100	5272	6335	6309	6335	6334	6123	6052	6330	6312	6337	6301	6107	6309	6308	6303	6039	6039	6028	6029	6298	6109	6301	6305	6304
SRR6791869	872	899	586	910	911	877	916	903	926	898	881	897	898	898	892	881	898	899	756	932	458	2401	1549	428	442	1509	758	731	758	757	475	451	752	734	760	723	445	731	730	725	438	438	429	428	720	447	723	727	726
SRR6892686	880	830	392	841	842	885	847	834	857	906	889	905	906	906	900	889	906	830	722	750	264	2400	1474	264	280	1436	766	739	766	765	339	382	760	742	768	731	251	739	738	733	369	369	360	359	728	253	731	735	734
SRR6892691	876	826	388	837	838	881	843	830	853	902	885	901	902	902	896	885	902	826	718	746	260	2398	1470	260	276	1432	762	735	762	761	335	378	756	738	764	727	247	735	734	729	365	365	356	355	724	249	727	731	730
SRR6892776	881	831	393	842	843	886	848	835	858	907	890	906	907	907	901	890	907	831	723	751	265	2401	1475	265	281	1437	767	740	767	766	340	383	761	743	769	732	252	740	739	734	370	370	361	360	729	254	732	736	735
SRR6892805	881	831	393	842	843	886	848	835	858	907	890	906	907	907	901	890	907	831	723	751	265	2401	1475	265	281	1437	767	740	767	766	340	383	761	743	769	732	252	740	739	734	370	370	361	360	729	254	732	736	735
SRR6985676	30	1015	655	1026	1027	35	1032	1019	1042	56	39	55	56	56	50	39	56	1015	1210	1074	759	2900	1822	737	751	1784	226	205	226	225	740	726	224	208	228	197	746	205	204	199	713	713	704	703	194	748	197	201	200
SRR7211943	744	623	207	634	635	749	640	627	650	770	753	769	770	770	764	753	770	623	645	569	79	2441	1275	43	53	1235	630	603	630	629	138	177	624	606	632	595	66	603	602	597	164	164	155	154	592	68	595	599	598
SRR7211944	742	623	205	634	635	747	640	627	650	768	751	767	768	768	762	751	768	623	643	569	77	2439	1273	41	51	1233	628	601	628	627	136	175	622	604	630	593	64	601	600	595	162	162	153	152	590	66	593	597	596
SRR785629	6479	6568	6217	6579	6580	6484	6585	6572	6595	6505	6488	6504	6505	6505	6499	6488	6505	6568	6483	6561	6089	7725	5342	6067	6081	5342	6364	6338	6364	6363	6104	6122	6359	6341	6366	6330	6076	6338	6337	6332	6109	6109	6098	6099	6327	6078	6330	6334	6333
[truncated: 278 more columns]
