# Supplementary material for: Key evolutionary events in the emergence of a globally disseminated, carbapenem resistant clone in the Escherichia coli ST410 lineage
Source: Commun Biol. 2019 Aug 29;2:322. doi: 10.1038/s42003-019-0569-1 (PMC6715731; doi:10.1038/s42003-019-0569-1)
Supplement: Supplementary file 7 — Supplementary Data 5 [file 42003_2019_569_MOESM7_ESM.xlsx]

## Sheet: all
POS	B4/H24RxC clone	non-B4/H24RxC clone	TYPE	STRAND	NT_POS	AA_POS	EFFECT	LOCUS_TAG	GENE	PRODUCT
137136	A	G	CDS	-	311/582	104/193	missense_variant c.311T>C p.Ile104Thr	C7V14_RS01690		DUF3251 domain-containing protein
543594	A	G	CDS	+	312/3801	104/1266	synonymous_variant c.312A>G p.Gln104Gln	C7V14_RS03695		AsmA2 domain-containing protein
781992	T	C	CDS	-	793/1164	265/387	missense_variant c.793A>G p.Thr265Ala	C7V14_RS04840		alcohol dehydrogenase
799917	T	C	CDS	+	298/1860	100/619	missense_variant c.298T>C p.Ser100Pro	C7V14_RS04940		bifunctional glutathionylspermidine amidase/synthase
1061728	T	G	CDS	-	531/576	177/191	synonymous_variant c.531A>C p.Ser177Ser	C7V14_RS06220		glycerol-3-phosphate responsive antiterminator
1110250	T	C	CDS	+	188/471	63/156	missense_variant c.188T>C p.Val63Ala	C7V14_RS06480	hycI	hydrogenase maturation peptidase HycI
1257863	T	C	CDS	-	1096/1194	366/397	missense_variant c.1096A>G p.Met366Val	C7V14_RS07220		ROK family protein
1342846	T	C	CDS	+	579/1035	193/344	synonymous_variant c.579T>C p.Ser193Ser	C7V14_RS07585	bamC	outer membrane protein assembly factor BamC
1366614	T	G	CDS	+	514/2280	172/759	missense_variant c.514T>G p.Ser172Ala	C7V14_RS07690		NADP-dependent oxaloacetate-decarboxylating malate dehydrogenase
1385695	A	G	CDS	+	246/426	82/141	synonymous_variant c.246A>G p.Gly82Gly	C7V14_RS07790		acetyltransferase YpeA
1452207	T	A	CDS	+	743/1164	248/387	missense_variant c.743T>A p.Ile248Asn	C7V14_RS08120		multidrug efflux MFS transporter periplasmic adaptor subunit EmrK
1479026	T	C	CDS	-	231/552	77/183	synonymous_variant c.231A>G p.Pro77Pro	C7V14_RS08245	smrB	endonuclease SmrB
1744436	G	A	CDS	-	542/966	181/321	missense_variant c.542C>T p.Thr181Ile	C7V14_RS09400		sugar kinase
1774735	G	A	CDS	+	453/1947	151/648	synonymous_variant c.453G>A p.Val151Val	C7V14_RS09550		protein kinase YegI
2007139	A	G	CDS	+	935/1812	312/603	missense_variant c.935A>G p.His312Arg	C7V14_RS10715	edd	phosphogluconate dehydratase
2075008	A	C	CDS	+	449/747	150/248	missense_variant c.449A>C p.Asn150Thr	C7V14_RS11075		MipA/OmpV family protein
2105232	T	C	CDS	+	134/969	45/322	missense_variant c.134T>C p.Val45Ala	C7V14_RS11225	astE	succinylglutamate desuccinylase
2157421	G	A	CDS	-	586/867	196/288	missense_variant c.586C>T p.Pro196Ser	C7V14_RS11490		quinate/shikimate dehydrogenase
2192764	T	C	CDS	+	767/933	256/310	missense_variant c.767T>C p.Val256Ala	C7V14_RS11660		LysR family transcriptional regulator
2374759	A	G	CDS	+	1571/2400	524/799	missense_variant c.1571A>G p.Asp524Gly	C7V14_RS12510		oxygen-sensing cyclic-di-GMP phosphodiesterase
2433270	C	T	CDS	-	79/417	27/138	missense_variant c.79G>A p.Ala27Thr	C7V14_RS12775		type II toxin-antitoxin system antitoxin HicB
2521370	A	C	intergenic				no_clue
2618992	A	G	intergenic				no_clue
2744201	T	C	CDS	-	87/1434	29/477	synonymous_variant c.87A>G p.Leu29Leu	C7V14_RS14320	ptsG	PTS glucose transporter subunit IIBC
2750380	T	C	CDS	-	162/237	54/78	synonymous_variant c.162A>G p.Glu54Glu	C7V14_RS14355		acyl carrier protein
2932221	A	G	CDS	-	899/1299	300/432	missense_variant c.899T>C p.Val300Ala	C7V14_RS15285		AppA family phytase/histidine-type acid phosphatase
2971410	T	C	CDS	-	532/1071	178/356	missense_variant c.532A>G p.Ile178Val	C7V14_RS15485	elfG	fimbrial protein
3065532	T	C	CDS	+	801/1002	267/333	synonymous_variant c.801T>C p.Gly267Gly	C7V14_RS15845		low-specificity L-threonine aldolase
3082212	T	C	CDS	-	608/723	203/240	missense_variant c.608A>G p.His203Arg	C7V14_RS15940		nitroreductase NfsA
3104317	A	G	CDS	+	678/1209	226/402	synonymous_variant c.678A>G p.Ala226Ala	C7V14_RS16060		MFS transporter
3231907	T	A	CDS	+	104/381	35/126	missense_variant c.104T>A p.Leu35Gln	C7V14_RS16780		homeobox protein
3553990	A	G	CDS	+	222/975	74/324	synonymous_variant c.222A>G p.Leu74Leu	C7V14_RS18325		1-deoxyxylulose-5-phosphate synthase YajO
3571161	T	C	CDS	-	1153/1320	385/439	missense_variant c.1153A>G p.Asn385Asp	C7V14_RS18415	brnQ	branched-chain amino acid transporter carrier protein BrnQ
3805097	G	A	CDS	-	1287/1983	429/660	synonymous_variant c.1287C>T p.Ser429Ser	C7V14_RS19555	fhuB	Fe(3+)-hydroxamate ABC transporter permease FhuB
3805679	C	T	CDS	-	705/1983	235/660	synonymous_variant c.705G>A p.Ala235Ala	C7V14_RS19555	fhuB	Fe(3+)-hydroxamate ABC transporter permease FhuB
3805691	A	G	CDS	-	693/1983	231/660	synonymous_variant c.693T>C p.Leu231Leu	C7V14_RS19555	fhuB	Fe(3+)-hydroxamate ABC transporter permease FhuB
3805765	G	A	CDS	-	619/1983	207/660	synonymous_variant c.619C>T p.Leu207Leu	C7V14_RS19555	fhuB	Fe(3+)-hydroxamate ABC transporter permease FhuB
3805766	C	T	CDS	-	618/1983	206/660	synonymous_variant c.618G>A p.Leu206Leu	C7V14_RS19555	fhuB	Fe(3+)-hydroxamate ABC transporter permease FhuB
3805781	A	G	CDS	-	603/1983	201/660	synonymous_variant c.603T>C p.Gly201Gly	C7V14_RS19555	fhuB	Fe(3+)-hydroxamate ABC transporter permease FhuB
3805871	T	C	CDS	-	513/1983	171/660	synonymous_variant c.513A>G p.Gln171Gln	C7V14_RS19555	fhuB	Fe(3+)-hydroxamate ABC transporter permease FhuB
3805910	G	C	CDS	-	474/1983	158/660	synonymous_variant c.474C>G p.Gly158Gly	C7V14_RS19555	fhuB	Fe(3+)-hydroxamate ABC transporter permease FhuB
3805933	A	G	CDS	-	451/1983	151/660	synonymous_variant c.451T>C p.Leu151Leu	C7V14_RS19555	fhuB	Fe(3+)-hydroxamate ABC transporter permease FhuB
3805961	C	A	CDS	-	423/1983	141/660	synonymous_variant c.423G>T p.Leu141Leu	C7V14_RS19555	fhuB	Fe(3+)-hydroxamate ABC transporter permease FhuB
3806108	C	T	CDS	-	276/1983	92/660	synonymous_variant c.276G>A p.Thr92Thr	C7V14_RS19555	fhuB	Fe(3+)-hydroxamate ABC transporter permease FhuB
3806117	C	T	CDS	-	267/1983	89/660	synonymous_variant c.267G>A p.Glu89Glu	C7V14_RS19555	fhuB	Fe(3+)-hydroxamate ABC transporter permease FhuB
3806129	G	A	CDS	-	255/1983	85/660	synonymous_variant c.255C>T p.Asn85Asn	C7V14_RS19555	fhuB	Fe(3+)-hydroxamate ABC transporter permease FhuB
3806174	C	T	CDS	-	210/1983	70/660	synonymous_variant c.210G>A p.Ala70Ala	C7V14_RS19555	fhuB	Fe(3+)-hydroxamate ABC transporter permease FhuB
3806264	A	G	CDS	-	120/1983	40/660	synonymous_variant c.120T>C p.Ala40Ala	C7V14_RS19555	fhuB	Fe(3+)-hydroxamate ABC transporter permease FhuB
3806315	G	T	CDS	-	69/1983	23/660	synonymous_variant c.69C>A p.Leu23Leu	C7V14_RS19555	fhuB	Fe(3+)-hydroxamate ABC transporter permease FhuB
3806413	G	A	CDS	-	858/891	286/296	synonymous_variant c.858C>T p.Arg286Arg	C7V14_RS19560	fhuD	Fe(3+)-hydroxamate ABC transporter substrate-binding protein FhuD
3806434	G	A	CDS	-	837/891	279/296	synonymous_variant c.837C>T p.Leu279Leu	C7V14_RS19560	fhuD	Fe(3+)-hydroxamate ABC transporter substrate-binding protein FhuD
3806440	C	T	CDS	-	831/891	277/296	synonymous_variant c.831G>A p.Ala277Ala	C7V14_RS19560	fhuD	Fe(3+)-hydroxamate ABC transporter substrate-binding protein FhuD
3806461	A	G	CDS	-	810/891	270/296	synonymous_variant c.810T>C p.Pro270Pro	C7V14_RS19560	fhuD	Fe(3+)-hydroxamate ABC transporter substrate-binding protein FhuD
3806929	A	T	CDS	-	342/891	114/296	synonymous_variant c.342T>A p.Ala114Ala	C7V14_RS19560	fhuD	Fe(3+)-hydroxamate ABC transporter substrate-binding protein FhuD
3806943	G	A	CDS	-	328/891	110/296	missense_variant c.328C>T p.Pro110Ser	C7V14_RS19560	fhuD	Fe(3+)-hydroxamate ABC transporter substrate-binding protein FhuD
3807399	G	A	CDS	-	669/798	223/265	synonymous_variant c.669C>T p.Gly223Gly	C7V14_RS19565	fhuC	Fe3+-hydroxamate ABC transporter ATP-binding protein FhuC
3807455	A	G	CDS	-	613/798	205/265	synonymous_variant c.613T>C p.Leu205Leu	C7V14_RS19565	fhuC	Fe3+-hydroxamate ABC transporter ATP-binding protein FhuC
3807878	A	T	CDS	-	190/798	64/265	missense_variant c.190T>A p.Ser64Thr	C7V14_RS19565	fhuC	Fe3+-hydroxamate ABC transporter ATP-binding protein FhuC
3807882	C	A	CDS	-	186/798	62/265	synonymous_variant c.186G>T p.Pro62Pro	C7V14_RS19565	fhuC	Fe3+-hydroxamate ABC transporter ATP-binding protein FhuC
3810519	T	C	intergenic				-10 box of fhuA
3810520	C	T	intergenic				-10 box of fhuA
3810525	A	G	intergenic				-10 box of fhuA
3810552	C	T	intergenic				no_clue
3810772	T	C	CDS	-	2344/2535	782/844	missense_variant c.2344A>G p.Ile782Val	C7V14_RS19575		bifunctional glycosyl transferase/transpeptidase
3810947	G	T	CDS	-	2169/2535	723/844	synonymous_variant c.2169C>A p.Val723Val	C7V14_RS19575		bifunctional glycosyl transferase/transpeptidase
3811169	T	C	CDS	-	1947/2535	649/844	synonymous_variant c.1947A>G p.Lys649Lys	C7V14_RS19575		bifunctional glycosyl transferase/transpeptidase
3811184	G	A	CDS	-	1932/2535	644/844	synonymous_variant c.1932C>T p.Ile644Ile	C7V14_RS19575		bifunctional glycosyl transferase/transpeptidase
3811199	C	T	CDS	-	1917/2535	639/844	synonymous_variant c.1917G>A p.Ala639Ala	C7V14_RS19575		bifunctional glycosyl transferase/transpeptidase
3811223	A	G	CDS	-	1893/2535	631/844	synonymous_variant c.1893T>C p.Gly631Gly	C7V14_RS19575		bifunctional glycosyl transferase/transpeptidase
3811244	T	C	CDS	-	1872/2535	624/844	synonymous_variant c.1872A>G p.Ala624Ala	C7V14_RS19575		bifunctional glycosyl transferase/transpeptidase
3811292	T	C	CDS	-	1824/2535	608/844	synonymous_variant c.1824A>G p.Ala608Ala	C7V14_RS19575		bifunctional glycosyl transferase/transpeptidase
3812048	C	T	CDS	-	1068/2535	356/844	synonymous_variant c.1068G>A p.Gly356Gly	C7V14_RS19575		bifunctional glycosyl transferase/transpeptidase
3812126	T	C	CDS	-	990/2535	330/844	synonymous_variant c.990A>G p.Ala330Ala	C7V14_RS19575		bifunctional glycosyl transferase/transpeptidase
3812276	G	A	CDS	-	840/2535	280/844	synonymous_variant c.840C>T p.Ser280Ser	C7V14_RS19575		bifunctional glycosyl transferase/transpeptidase
3812375	T	G	CDS	-	741/2535	247/844	synonymous_variant c.741A>C p.Ser247Ser	C7V14_RS19575		bifunctional glycosyl transferase/transpeptidase
3812390	T	G	CDS	-	726/2535	242/844	synonymous_variant c.726A>C p.Gly242Gly	C7V14_RS19575		bifunctional glycosyl transferase/transpeptidase
3812393	A	G	CDS	-	723/2535	241/844	synonymous_variant c.723T>C p.Asp241Asp	C7V14_RS19575		bifunctional glycosyl transferase/transpeptidase
3812498	A	G	CDS	-	618/2535	206/844	synonymous_variant c.618T>C p.Ser206Ser	C7V14_RS19575		bifunctional glycosyl transferase/transpeptidase
3812615	T	C	CDS	-	501/2535	167/844	synonymous_variant c.501A>G p.Gly167Gly	C7V14_RS19575		bifunctional glycosyl transferase/transpeptidase
3812723	G	A	CDS	-	393/2535	131/844	synonymous_variant c.393C>T p.Thr131Thr	C7V14_RS19575		bifunctional glycosyl transferase/transpeptidase
3812780	A	G	CDS	-	336/2535	112/844	synonymous_variant c.336T>C p.Asn112Asn	C7V14_RS19575		bifunctional glycosyl transferase/transpeptidase
3812908	G	A	CDS	-	208/2535	70/844	synonymous_variant c.208C>T p.Leu70Leu	C7V14_RS19575		bifunctional glycosyl transferase/transpeptidase
3812912	T	C	CDS	-	204/2535	68/844	synonymous_variant c.204A>G p.Leu68Leu	C7V14_RS19575		bifunctional glycosyl transferase/transpeptidase
3813890	A	G	CDS	-	1851/2430	617/809	synonymous_variant c.1851T>C p.Arg617Arg	C7V14_RS19580	hrpB	ATP-dependent helicase HrpB
3815710	G	A	CDS	-	31/2430	11/809	missense_variant c.31C>T p.Pro11Ser	C7V14_RS19580	hrpB	ATP-dependent helicase HrpB
3816478	G	A	CDS	+	120/705	40/234	synonymous_variant c.120G>A p.Ala40Ala	C7V14_RS19590	sfsA	DNA/RNA nuclease SfsA
3819222	G	C	CDS	+	525/1419	175/472	synonymous_variant c.525G>C p.Leu175Leu	C7V14_RS19605		polynucleotide adenylyltransferase PcnB
3819430	C	T	CDS	+	733/1419	245/472	synonymous_variant c.733C>T p.Leu245Leu	C7V14_RS19605		polynucleotide adenylyltransferase PcnB
3819501	A	T	CDS	+	804/1419	268/472	missense_variant c.804A>T p.Glu268Asp	C7V14_RS19605		polynucleotide adenylyltransferase PcnB
3819822	A	G	CDS	+	1125/1419	375/472	synonymous_variant c.1125A>G p.Thr375Thr	C7V14_RS19605		polynucleotide adenylyltransferase PcnB
3820032	C	T	CDS	+	1335/1419	445/472	synonymous_variant c.1335C>T p.Leu445Leu	C7V14_RS19605		polynucleotide adenylyltransferase PcnB
3820095	A	G	CDS	+	1398/1419	466/472	synonymous_variant c.1398A>G p.Pro466Pro	C7V14_RS19605		polynucleotide adenylyltransferase PcnB
3820218	A	G	CDS	+	106/480	36/159	missense_variant c.106A>G p.Thr36Ala	C7V14_RS19610		2-amino-4-hydroxy-6- hydroxymethyldihydropteridine pyrophosphokinase
3828333	C	G	CDS	+	90/795	30/264	synonymous_variant c.90C>G p.Ala30Ala	C7V14_RS19650	panB	3-methyl-2-oxobutanoate hydroxymethyltransferase
3828354	G	A	CDS	+	111/795	37/264	synonymous_variant c.111G>A p.Gly37Gly	C7V14_RS19650	panB	3-methyl-2-oxobutanoate hydroxymethyltransferase
3828372	G	A	CDS	+	129/795	43/264	synonymous_variant c.129G>A p.Val43Val	C7V14_RS19650	panB	3-methyl-2-oxobutanoate hydroxymethyltransferase
3828402	G	T	CDS	+	159/795	53/264	synonymous_variant c.159G>T p.Gly53Gly	C7V14_RS19650	panB	3-methyl-2-oxobutanoate hydroxymethyltransferase
3828420	A	G	CDS	+	177/795	59/264	synonymous_variant c.177A>G p.Pro59Pro	C7V14_RS19650	panB	3-methyl-2-oxobutanoate hydroxymethyltransferase
3828423	T	G	CDS	+	180/795	60/264	synonymous_variant c.180T>G p.Val60Val	C7V14_RS19650	panB	3-methyl-2-oxobutanoate hydroxymethyltransferase
3828432	C	T	CDS	+	189/795	63/264	synonymous_variant c.189C>T p.Ala63Ala	C7V14_RS19650	panB	3-methyl-2-oxobutanoate hydroxymethyltransferase
3828534	C	T	CDS	+	291/795	97/264	synonymous_variant c.291C>T p.Phe97Phe	C7V14_RS19650	panB	3-methyl-2-oxobutanoate hydroxymethyltransferase
3828567	T	C	CDS	+	324/795	108/264	synonymous_variant c.324T>C p.Ala108Ala	C7V14_RS19650	panB	3-methyl-2-oxobutanoate hydroxymethyltransferase
3828570	C	T	CDS	+	327/795	109/264	synonymous_variant c.327C>T p.Asn109Asn	C7V14_RS19650	panB	3-methyl-2-oxobutanoate hydroxymethyltransferase
3828603	A	C	CDS	+	360/795	120/264	synonymous_variant c.360A>C p.Val120Val	C7V14_RS19650	panB	3-methyl-2-oxobutanoate hydroxymethyltransferase
3828663	A	C	CDS	+	420/795	140/264	synonymous_variant c.420A>C p.Thr140Thr	C7V14_RS19650	panB	3-methyl-2-oxobutanoate hydroxymethyltransferase
3828759	T	C	CDS	+	516/795	172/264	synonymous_variant c.516T>C p.Ala172Ala	C7V14_RS19650	panB	3-methyl-2-oxobutanoate hydroxymethyltransferase
3828822	A	T	CDS	+	579/795	193/264	missense_variant c.579A>T p.Glu193Asp	C7V14_RS19650	panB	3-methyl-2-oxobutanoate hydroxymethyltransferase
3829277	G	A	CDS	+	228/852	76/283	synonymous_variant c.228G>A p.Gln76Gln	C7V14_RS19655		pantoate--beta-alanine ligase
3829289	G	A	CDS	+	240/852	80/283	synonymous_variant c.240G>A p.Glu80Glu	C7V14_RS19655		pantoate--beta-alanine ligase
3829502	A	G	CDS	+	453/852	151/283	synonymous_variant c.453A>G p.Lys151Lys	C7V14_RS19655		pantoate--beta-alanine ligase
3829505	T	C	CDS	+	456/852	152/283	synonymous_variant c.456T>C p.Asp152Asp	C7V14_RS19655		pantoate--beta-alanine ligase
3829523	G	A	CDS	+	474/852	158/283	synonymous_variant c.474G>A p.Leu158Leu	C7V14_RS19655		pantoate--beta-alanine ligase
3829679	G	A	CDS	+	630/852	210/283	synonymous_variant c.630G>A p.Ser210Ser	C7V14_RS19655		pantoate--beta-alanine ligase
3830187	A	G	CDS	-	691/903	231/300	synonymous_variant c.691T>C p.Leu231Leu	C7V14_RS19660	rpn	Rpn family recombination-promoting nuclease/putative transposase
3830194	G	A	CDS	-	684/903	228/300	synonymous_variant c.684C>T p.Tyr228Tyr	C7V14_RS19660	rpn	Rpn family recombination-promoting nuclease/putative transposase
3830284	G	A	CDS	-	594/903	198/300	synonymous_variant c.594C>T p.Ile198Ile	C7V14_RS19660	rpn	Rpn family recombination-promoting nuclease/putative transposase
3830305	A	C	CDS	-	573/903	191/300	synonymous_variant c.573T>G p.Leu191Leu	C7V14_RS19660	rpn	Rpn family recombination-promoting nuclease/putative transposase
3830443	C	T	CDS	-	435/903	145/300	synonymous_variant c.435G>A p.Ala145Ala	C7V14_RS19660	rpn	Rpn family recombination-promoting nuclease/putative transposase
3830464	C	T	CDS	-	414/903	138/300	missense_variant c.414G>A p.Met138Ile	C7V14_RS19660	rpn	Rpn family recombination-promoting nuclease/putative transposase
3830485	T	G	CDS	-	393/903	131/300	synonymous_variant c.393A>C p.Leu131Leu	C7V14_RS19660	rpn	Rpn family recombination-promoting nuclease/putative transposase
3830551	G	A	CDS	-	327/903	109/300	synonymous_variant c.327C>T p.Asp109Asp	C7V14_RS19660	rpn	Rpn family recombination-promoting nuclease/putative transposase
3830554	A	C	CDS	-	324/903	108/300	synonymous_variant c.324T>G p.Ala108Ala	C7V14_RS19660	rpn	Rpn family recombination-promoting nuclease/putative transposase
3830578	G	A	CDS	-	300/903	100/300	synonymous_variant c.300C>T p.Ala100Ala	C7V14_RS19660	rpn	Rpn family recombination-promoting nuclease/putative transposase
3830581	T	A	CDS	-	297/903	99/300	synonymous_variant c.297A>T p.Ile99Ile	C7V14_RS19660	rpn	Rpn family recombination-promoting nuclease/putative transposase
3830932	T	C	intergenic				between -10 and -35 of rpn
3830933	A	G	intergenic				between -10 and -35 of rpn
3830980	A	T	intergenic				no_clue
3831046	G	A	intergenic				no_clue
3831064	A	C	intergenic				between -10 and -35 of panD
3831066	A	T	intergenic				between -10 and -35 of panD
3831871	G	A	CDS	-	894/1230	298/409	synonymous_variant c.894C>T p.Phe298Phe	C7V14_RS19670		polysaccharide deacetylase family protein
3831880	T	A	CDS	-	885/1230	295/409	synonymous_variant c.885A>T p.Val295Val	C7V14_RS19670		polysaccharide deacetylase family protein
3832222	G	A	CDS	-	543/1230	181/409	synonymous_variant c.543C>T p.Asp181Asp	C7V14_RS19670		polysaccharide deacetylase family protein
3832254	A	G	CDS	-	511/1230	171/409	missense_variant c.511T>C p.Ser171Pro	C7V14_RS19670		polysaccharide deacetylase family protein
3832282	T	C	CDS	-	483/1230	161/409	synonymous_variant c.483A>G p.Ala161Ala	C7V14_RS19670		polysaccharide deacetylase family protein
3832297	C	G	CDS	-	468/1230	156/409	synonymous_variant c.468G>C p.Leu156Leu	C7V14_RS19670		polysaccharide deacetylase family protein
3833589	G	A	CDS	-	555/771	185/256	synonymous_variant c.555C>T p.Gly185Gly	C7V14_RS19680		ABC transporter permease
3833709	C	G	CDS	-	435/771	145/256	synonymous_variant c.435G>C p.Thr145Thr	C7V14_RS19680		ABC transporter permease
3834347	G	A	CDS	-	720/927	240/308	synonymous_variant c.720C>T p.Ser240Ser	C7V14_RS19685		ABC transporter ATP-binding protein
3834746	G	A	CDS	-	321/927	107/308	synonymous_variant c.321C>T p.Gly107Gly	C7V14_RS19685		ABC transporter ATP-binding protein
3835393	T	C	CDS	+	219/663	73/220	synonymous_variant c.219T>C p.Thr73Thr	C7V14_RS19690		carbonate dehydratase
3836760	C	T	CDS	+	141/2391	47/796	synonymous_variant c.141C>T p.Gly47Gly	C7V14_RS19700		pyrroloquinoline quinone-dependent dehydrogenase
3836805	C	T	CDS	+	186/2391	62/796	synonymous_variant c.186C>T p.Arg62Arg	C7V14_RS19700		pyrroloquinoline quinone-dependent dehydrogenase
3837162	G	A	CDS	+	543/2391	181/796	synonymous_variant c.543G>A p.Ser181Ser	C7V14_RS19700		pyrroloquinoline quinone-dependent dehydrogenase
3838215	T	C	CDS	+	1596/2391	532/796	synonymous_variant c.1596T>C p.Phe532Phe	C7V14_RS19700		pyrroloquinoline quinone-dependent dehydrogenase
3843891	C	T	CDS	-	2340/2598	780/865	synonymous_variant c.2340G>A p.Ala780Ala	C7V14_RS19730	acnB	bifunctional aconitate hydratase 2/2-methylisocitrate dehydratase
3843894	C	T	CDS	-	2337/2598	779/865	synonymous_variant c.2337G>A p.Val779Val	C7V14_RS19730	acnB	bifunctional aconitate hydratase 2/2-methylisocitrate dehydratase
3843993	T	C	CDS	-	2238/2598	746/865	synonymous_variant c.2238A>G p.Ala746Ala	C7V14_RS19730	acnB	bifunctional aconitate hydratase 2/2-methylisocitrate dehydratase
3844050	A	G	CDS	-	2181/2598	727/865	synonymous_variant c.2181T>C p.His727His	C7V14_RS19730	acnB	bifunctional aconitate hydratase 2/2-methylisocitrate dehydratase
3844116	C	T	CDS	-	2115/2598	705/865	synonymous_variant c.2115G>A p.Val705Val	C7V14_RS19730	acnB	bifunctional aconitate hydratase 2/2-methylisocitrate dehydratase
3844179	A	T	CDS	-	2052/2598	684/865	synonymous_variant c.2052T>A p.Ala684Ala	C7V14_RS19730	acnB	bifunctional aconitate hydratase 2/2-methylisocitrate dehydratase
3844653	A	C	CDS	-	1578/2598	526/865	synonymous_variant c.1578T>G p.Leu526Leu	C7V14_RS19730	acnB	bifunctional aconitate hydratase 2/2-methylisocitrate dehydratase
3844668	A	T	CDS	-	1563/2598	521/865	synonymous_variant c.1563T>A p.Thr521Thr	C7V14_RS19730	acnB	bifunctional aconitate hydratase 2/2-methylisocitrate dehydratase
3844677	A	T	CDS	-	1554/2598	518/865	synonymous_variant c.1554T>A p.Ala518Ala	C7V14_RS19730	acnB	bifunctional aconitate hydratase 2/2-methylisocitrate dehydratase
3844992	G	A	CDS	-	1239/2598	413/865	synonymous_variant c.1239C>T p.Ser413Ser	C7V14_RS19730	acnB	bifunctional aconitate hydratase 2/2-methylisocitrate dehydratase
3844995	A	G	CDS	-	1236/2598	412/865	synonymous_variant c.1236T>C p.Gly412Gly	C7V14_RS19730	acnB	bifunctional aconitate hydratase 2/2-methylisocitrate dehydratase
3845019	A	G	CDS	-	1212/2598	404/865	synonymous_variant c.1212T>C p.Cys404Cys	C7V14_RS19730	acnB	bifunctional aconitate hydratase 2/2-methylisocitrate dehydratase
3845073	T	C	CDS	-	1158/2598	386/865	synonymous_variant c.1158A>G p.Gln386Gln	C7V14_RS19730	acnB	bifunctional aconitate hydratase 2/2-methylisocitrate dehydratase
3847241	A	C	CDS	+	657/1854	219/617	synonymous_variant c.657A>C p.Thr219Thr	C7V14_RS19735		DUF3300 domain-containing protein
3847766	A	G	CDS	+	1182/1854	394/617	synonymous_variant c.1182A>G p.Gln394Gln	C7V14_RS19735		DUF3300 domain-containing protein
3847767	T	C	CDS	+	1183/1854	395/617	synonymous_variant c.1183T>C p.Leu395Leu	C7V14_RS19735		DUF3300 domain-containing protein
3847775	C	T	CDS	+	1191/1854	397/617	synonymous_variant c.1191C>T p.Ala397Ala	C7V14_RS19735		DUF3300 domain-containing protein
3847781	G	A	CDS	+	1197/1854	399/617	synonymous_variant c.1197G>A p.Thr399Thr	C7V14_RS19735		DUF3300 domain-containing protein
3847810	A	G	CDS	+	1226/1854	409/617	missense_variant c.1226A>G p.Asn409Ser	C7V14_RS19735		DUF3300 domain-containing protein
3848240	T	C	CDS	+	1656/1854	552/617	synonymous_variant c.1656T>C p.Asn552Asn	C7V14_RS19735		DUF3300 domain-containing protein
3848279	G	A	CDS	+	1695/1854	565/617	synonymous_variant c.1695G>A p.Ser565Ser	C7V14_RS19735		DUF3300 domain-containing protein
3848312	G	A	CDS	+	1728/1854	576/617	synonymous_variant c.1728G>A p.Glu576Glu	C7V14_RS19735		DUF3300 domain-containing protein
3848394	T	C	CDS	+	1810/1854	604/617	missense_variant c.1810T>C p.Cys604Arg	C7V14_RS19735		DUF3300 domain-containing protein
3848411	A	G	CDS	+	1827/1854	609/617	synonymous_variant c.1827A>G p.Glu609Glu	C7V14_RS19735		DUF3300 domain-containing protein
3848414	T	C	CDS	+	1830/1854	610/617	synonymous_variant c.1830T>C p.Arg610Arg	C7V14_RS19735		DUF3300 domain-containing protein
3848423	A	G	CDS	+	1839/1854	613/617	synonymous_variant c.1839A>G p.Arg613Arg	C7V14_RS19735		DUF3300 domain-containing protein
3848424	A	C	CDS	+	1840/1854	614/617	synonymous_variant c.1840A>C p.Arg614Arg	C7V14_RS19735		DUF3300 domain-containing protein
3848428	T	A	CDS	+	1844/1854	615/617	missense_variant c.1844T>A p.Leu615Gln	C7V14_RS19735		DUF3300 domain-containing protein
3848506	A	C	intergenic				no_clue
3848686	A	G	CDS	-	1248/1425	416/474	synonymous_variant c.1248T>C p.Thr416Thr	C7V14_RS19740	lpdA	dihydrolipoyl dehydrogenase
3849193	G	A	CDS	-	741/1425	247/474	synonymous_variant c.741C>T p.Gly247Gly	C7V14_RS19740	lpdA	dihydrolipoyl dehydrogenase
3850842	A	G	CDS	-	1309/1893	437/630	synonymous_variant c.1309T>C p.Leu437Leu	C7V14_RS19745		pyruvate dehydrogenase complex dihydrolipoyllysine-residue acetyltransferase
3850888	T	C	CDS	-	1263/1893	421/630	synonymous_variant c.1263A>G p.Val421Val	C7V14_RS19745		pyruvate dehydrogenase complex dihydrolipoyllysine-residue acetyltransferase
3850930	G	A	CDS	-	1221/1893	407/630	synonymous_variant c.1221C>T p.Arg407Arg	C7V14_RS19745		pyruvate dehydrogenase complex dihydrolipoyllysine-residue acetyltransferase
3850999	A	T	CDS	-	1152/1893	384/630	synonymous_variant c.1152T>A p.Pro384Pro	C7V14_RS19745		pyruvate dehydrogenase complex dihydrolipoyllysine-residue acetyltransferase
3851008	A	G	CDS	-	1143/1893	381/630	synonymous_variant c.1143T>C p.Gly381Gly	C7V14_RS19745		pyruvate dehydrogenase complex dihydrolipoyllysine-residue acetyltransferase
3851020	T	C	CDS	-	1131/1893	377/630	synonymous_variant c.1131A>G p.Ala377Ala	C7V14_RS19745		pyruvate dehydrogenase complex dihydrolipoyllysine-residue acetyltransferase
3852639	G	C	CDS	-	2190/2664	730/887	synonymous_variant c.2190C>G p.Leu730Leu	C7V14_RS19750	aceE	pyruvate dehydrogenase (acetyl-transferring), homodimeric type
3853005	A	G	CDS	-	1824/2664	608/887	synonymous_variant c.1824T>C p.Ile608Ile	C7V14_RS19750	aceE	pyruvate dehydrogenase (acetyl-transferring), homodimeric type
3853323	A	G	CDS	-	1506/2664	502/887	synonymous_variant c.1506T>C p.Ala502Ala	C7V14_RS19750	aceE	pyruvate dehydrogenase (acetyl-transferring), homodimeric type
3853373	A	G	CDS	-	1456/2664	486/887	synonymous_variant c.1456T>C p.Leu486Leu	C7V14_RS19750	aceE	pyruvate dehydrogenase (acetyl-transferring), homodimeric type
3853569	A	G	CDS	-	1260/2664	420/887	synonymous_variant c.1260T>C p.His420His	C7V14_RS19750	aceE	pyruvate dehydrogenase (acetyl-transferring), homodimeric type
3853644	A	G	CDS	-	1185/2664	395/887	synonymous_variant c.1185T>C p.Tyr395Tyr	C7V14_RS19750	aceE	pyruvate dehydrogenase (acetyl-transferring), homodimeric type
3854160	T	C	CDS	-	669/2664	223/887	synonymous_variant c.669A>G p.Gln223Gln	C7V14_RS19750	aceE	pyruvate dehydrogenase (acetyl-transferring), homodimeric type
3887306	A	G	CDS	-	342/942	114/313	synonymous_variant c.342T>C p.Arg114Arg	C7V14_RS19900	rsmH	16S rRNA (cytosine(1402)-N(4))-methyltransferase RsmH
3887309	T	C	CDS	-	339/942	113/313	synonymous_variant c.339A>G p.Glu113Glu	C7V14_RS19900	rsmH	16S rRNA (cytosine(1402)-N(4))-methyltransferase RsmH
3888420	T	C	intergenic				no_clue
3888727	G	A	CDS	-	987/1005	329/334	synonymous_variant c.987C>T p.Gly329Gly	C7V14_RS19910	cra	catabolite repressor/activator
3888862	A	G	CDS	-	852/1005	284/334	synonymous_variant c.852T>C p.Cys284Cys	C7V14_RS19910	cra	catabolite repressor/activator
3888928	G	A	CDS	-	786/1005	262/334	synonymous_variant c.786C>T p.Gly262Gly	C7V14_RS19910	cra	catabolite repressor/activator
3888931	G	A	CDS	-	783/1005	261/334	synonymous_variant c.783C>T p.Asp261Asp	C7V14_RS19910	cra	catabolite repressor/activator
3888958	T	C	CDS	-	756/1005	252/334	synonymous_variant c.756A>G p.Gly252Gly	C7V14_RS19910	cra	catabolite repressor/activator
3889150	T	C	CDS	-	564/1005	188/334	synonymous_variant c.564A>G p.Leu188Leu	C7V14_RS19910	cra	catabolite repressor/activator
3889390	C	G	CDS	-	324/1005	108/334	synonymous_variant c.324G>C p.Arg108Arg	C7V14_RS19910	cra	catabolite repressor/activator
3890187	T	C	CDS	-	198/492	66/163	synonymous_variant c.198A>G p.Lys66Lys	C7V14_RS19920	ilvN	acetolactate synthase small subunit
3890462	G	A	CDS	-	1650/1725	550/574	synonymous_variant c.1650C>T p.Ser550Ser	C7V14_RS19925	ilvI	acetolactate synthase 3 large subunit
3890558	A	G	CDS	-	1554/1725	518/574	synonymous_variant c.1554T>C p.Ile518Ile	C7V14_RS19925	ilvI	acetolactate synthase 3 large subunit
3890573	A	G	CDS	-	1539/1725	513/574	synonymous_variant c.1539T>C p.His513His	C7V14_RS19925	ilvI	acetolactate synthase 3 large subunit
3890576	C	A	CDS	-	1536/1725	512/574	synonymous_variant c.1536G>T p.Gly512Gly	C7V14_RS19925	ilvI	acetolactate synthase 3 large subunit
3890612	C	T	CDS	-	1500/1725	500/574	synonymous_variant c.1500G>A p.Ser500Ser	C7V14_RS19925	ilvI	acetolactate synthase 3 large subunit
3891860	A	G	CDS	-	252/1725	84/574	synonymous_variant c.252T>C p.Thr84Thr	C7V14_RS19925	ilvI	acetolactate synthase 3 large subunit
3892010	A	G	CDS	-	102/1725	34/574	synonymous_variant c.102T>C p.Tyr34Tyr	C7V14_RS19925	ilvI	acetolactate synthase 3 large subunit
3893233	T	A	CDS	-	141/945	47/314	synonymous_variant c.141A>T p.Gly47Gly	C7V14_RS19935	leuO	transcriptional regulator LeuO
3893326	T	C	CDS	-	48/945	16/314	synonymous_variant c.48A>G p.Lys16Lys	C7V14_RS19935	leuO	transcriptional regulator LeuO
3893349	G	A	CDS	-	25/945	9/314	missense_variant c.25C>T p.Pro9Ser	C7V14_RS19935	leuO	transcriptional regulator LeuO
3894808	C	T	CDS	+	597/1572	199/523	synonymous_variant c.597C>T p.Ile199Ile	C7V14_RS19945		2-isopropylmalate synthase
3894832	G	A	CDS	+	621/1572	207/523	synonymous_variant c.621G>A p.Leu207Leu	C7V14_RS19945		2-isopropylmalate synthase
3894847	A	C	CDS	+	636/1572	212/523	synonymous_variant c.636A>C p.Gly212Gly	C7V14_RS19945		2-isopropylmalate synthase
3894892	C	T	CDS	+	681/1572	227/523	synonymous_variant c.681C>T p.Gly227Gly	C7V14_RS19945		2-isopropylmalate synthase
3894931	C	G	CDS	+	720/1572	240/523	synonymous_variant c.720C>G p.Ser240Ser	C7V14_RS19945		2-isopropylmalate synthase
3895609	C	T	CDS	+	1398/1572	466/523	synonymous_variant c.1398C>T p.Ile466Ile	C7V14_RS19945		2-isopropylmalate synthase
3895615	T	C	CDS	+	1404/1572	468/523	synonymous_variant c.1404T>C p.Ala468Ala	C7V14_RS19945		2-isopropylmalate synthase
3895654	T	C	CDS	+	1443/1572	481/523	synonymous_variant c.1443T>C p.Ala481Ala	C7V14_RS19945		2-isopropylmalate synthase
3895675	T	C	CDS	+	1464/1572	488/523	synonymous_variant c.1464T>C p.Ser488Ser	C7V14_RS19945		2-isopropylmalate synthase
3895696	T	A	CDS	+	1485/1572	495/523	synonymous_variant c.1485T>A p.Val495Val	C7V14_RS19945		2-isopropylmalate synthase
3896016	C	T	CDS	+	234/1092	78/363	synonymous_variant c.234C>T p.Gly78Gly	C7V14_RS19950	leuB	3-isopropylmalate dehydrogenase
3896074	C	T	CDS	+	292/1092	98/363	synonymous_variant c.292C>T p.Leu98Leu	C7V14_RS19950	leuB	3-isopropylmalate dehydrogenase
3896688	C	T	CDS	+	906/1092	302/363	synonymous_variant c.906C>T p.Ile302Ile	C7V14_RS19950	leuB	3-isopropylmalate dehydrogenase
3896903	G	A	CDS	+	27/1401	9/466	synonymous_variant c.27G>A p.Leu9Leu	C7V14_RS19955	leuC	3-isopropylmalate dehydratase large subunit
3896918	T	A	CDS	+	42/1401	14/466	synonymous_variant c.42T>A p.Val14Val	C7V14_RS19955	leuC	3-isopropylmalate dehydratase large subunit
3896945	A	G	CDS	+	69/1401	23/466	synonymous_variant c.69A>G p.Pro23Pro	C7V14_RS19955	leuC	3-isopropylmalate dehydratase large subunit
3898151	C	A	CDS	+	1275/1401	425/466	synonymous_variant c.1275C>A p.Ala425Ala	C7V14_RS19955	leuC	3-isopropylmalate dehydratase large subunit
3898701	T	C	CDS	+	414/606	138/201	synonymous_variant c.414T>C p.Ala138Ala	C7V14_RS19960	leuD	3-isopropylmalate dehydratase small subunit
3899217	T	G	CDS	-	904/1179	302/392	missense_variant c.904A>C p.Asn302His	C7V14_RS19965		sugar efflux transporter SetA
3899965	G	T	CDS	-	156/1179	52/392	synonymous_variant c.156C>A p.Gly52Gly	C7V14_RS19965		sugar efflux transporter SetA
3900041	C	A	CDS	-	80/1179	27/392	missense_variant c.80G>T p.Gly27Val	C7V14_RS19965		sugar efflux transporter SetA
3900362	C	T	intergenic				5’ UTR of SgrT
3900425	A	G	intergenic				5’ UTR of SgrR
3900879	C	T	CDS	+	438/1656	146/551	synonymous_variant c.438C>T p.Ile146Ile	C7V14_RS19975	sgrR	HTH-type transcriptional regulator SgrR
3900966	T	A	CDS	+	525/1656	175/551	synonymous_variant c.525T>A p.Ile175Ile	C7V14_RS19975	sgrR	HTH-type transcriptional regulator SgrR
3901014	C	T	CDS	+	573/1656	191/551	synonymous_variant c.573C>T p.His191His	C7V14_RS19975	sgrR	HTH-type transcriptional regulator SgrR
3901041	T	C	CDS	+	600/1656	200/551	synonymous_variant c.600T>C p.Asp200Asp	C7V14_RS19975	sgrR	HTH-type transcriptional regulator SgrR
3901263	T	C	CDS	+	822/1656	274/551	synonymous_variant c.822T>C p.Ile274Ile	C7V14_RS19975	sgrR	HTH-type transcriptional regulator SgrR
3901383	G	T	CDS	+	942/1656	314/551	synonymous_variant c.942G>T p.Gly314Gly	C7V14_RS19975	sgrR	HTH-type transcriptional regulator SgrR
3901659	A	G	CDS	+	1218/1656	406/551	synonymous_variant c.1218A>G p.Leu406Leu	C7V14_RS19975	sgrR	HTH-type transcriptional regulator SgrR
3902941	G	A	CDS	+	681/984	227/327	synonymous_variant c.681G>A p.Lys227Lys	C7V14_RS19980	thiB	thiamine ABC transporter substrate binding subunit
3903073	C	T	CDS	+	813/984	271/327	synonymous_variant c.813C>T p.Phe271Phe	C7V14_RS19980	thiB	thiamine ABC transporter substrate binding subunit
3903136	T	G	CDS	+	876/984	292/327	synonymous_variant c.876T>G p.Gly292Gly	C7V14_RS19980	thiB	thiamine ABC transporter substrate binding subunit
3903143	A	C	CDS	+	883/984	295/327	missense_variant c.883A>C p.Lys295Gln	C7V14_RS19980	thiB	thiamine ABC transporter substrate binding subunit
3903157	C	G	CDS	+	897/984	299/327	synonymous_variant c.897C>G p.Pro299Pro	C7V14_RS19980	thiB	thiamine ABC transporter substrate binding subunit
3903160	A	C	CDS	+	900/984	300/327	synonymous_variant c.900A>C p.Ala300Ala	C7V14_RS19980	thiB	thiamine ABC transporter substrate binding subunit
3903167	T	C	CDS	+	907/984	303/327	synonymous_variant c.907T>C p.Leu303Leu	C7V14_RS19980	thiB	thiamine ABC transporter substrate binding subunit
3903178	G	A	CDS	+	918/984	306/327	synonymous_variant c.918G>A p.Thr306Thr	C7V14_RS19980	thiB	thiamine ABC transporter substrate binding subunit
3903184	C	T	CDS	+	924/984	308/327	synonymous_variant c.924C>T p.Ala308Ala	C7V14_RS19980	thiB	thiamine ABC transporter substrate binding subunit
3903277	A	G	CDS	+	58/1611	20/536	missense_variant c.58A>G p.Thr20Ala	C7V14_RS19985		thiamine/thiamine pyrophosphate ABC transporter permease ThiP
3903303	G	C	CDS	+	84/1611	28/536	synonymous_variant c.84G>C p.Leu28Leu	C7V14_RS19985		thiamine/thiamine pyrophosphate ABC transporter permease ThiP
3903341	A	G	CDS	+	122/1611	41/536	missense_variant c.122A>G p.Asp41Gly	C7V14_RS19985		thiamine/thiamine pyrophosphate ABC transporter permease ThiP
3903343	G	A	CDS	+	124/1611	42/536	missense_variant c.124G>A p.Asp42Asn	C7V14_RS19985		thiamine/thiamine pyrophosphate ABC transporter permease ThiP
3903420	A	G	CDS	+	201/1611	67/536	synonymous_variant c.201A>G p.Ala67Ala	C7V14_RS19985		thiamine/thiamine pyrophosphate ABC transporter permease ThiP
3903423	G	A	CDS	+	204/1611	68/536	synonymous_variant c.204G>A p.Leu68Leu	C7V14_RS19985		thiamine/thiamine pyrophosphate ABC transporter permease ThiP
3903433	A	G	CDS	+	214/1611	72/536	missense_variant c.214A>G p.Ile72Val	C7V14_RS19985		thiamine/thiamine pyrophosphate ABC transporter permease ThiP
3903507	T	C	CDS	+	288/1611	96/536	synonymous_variant c.288T>C p.Cys96Cys	C7V14_RS19985		thiamine/thiamine pyrophosphate ABC transporter permease ThiP
3903532	T	C	CDS	+	313/1611	105/536	synonymous_variant c.313T>C p.Leu105Leu	C7V14_RS19985		thiamine/thiamine pyrophosphate ABC transporter permease ThiP
3903534	G	A	CDS	+	315/1611	105/536	synonymous_variant c.315G>A p.Leu105Leu	C7V14_RS19985		thiamine/thiamine pyrophosphate ABC transporter permease ThiP
3903537	C	T	CDS	+	318/1611	106/536	synonymous_variant c.318C>T p.Val106Val	C7V14_RS19985		thiamine/thiamine pyrophosphate ABC transporter permease ThiP
3903570	C	T	CDS	+	351/1611	117/536	synonymous_variant c.351C>T p.Arg117Arg	C7V14_RS19985		thiamine/thiamine pyrophosphate ABC transporter permease ThiP
3903586	A	T	CDS	+	367/1611	123/536	missense_variant c.367A>T p.Thr123Ser	C7V14_RS19985		thiamine/thiamine pyrophosphate ABC transporter permease ThiP
3903588	A	G	CDS	+	369/1611	123/536	synonymous_variant c.369A>G p.Thr123Thr	C7V14_RS19985		thiamine/thiamine pyrophosphate ABC transporter permease ThiP
3903654	C	G	CDS	+	435/1611	145/536	synonymous_variant c.435C>G p.Ala145Ala	C7V14_RS19985		thiamine/thiamine pyrophosphate ABC transporter permease ThiP
3903657	T	C	CDS	+	438/1611	146/536	synonymous_variant c.438T>C p.His146His	C7V14_RS19985		thiamine/thiamine pyrophosphate ABC transporter permease ThiP
3903660	G	A	CDS	+	441/1611	147/536	synonymous_variant c.441G>A p.Val147Val	C7V14_RS19985		thiamine/thiamine pyrophosphate ABC transporter permease ThiP
3903714	C	T	CDS	+	495/1611	165/536	synonymous_variant c.495C>T p.Ile165Ile	C7V14_RS19985		thiamine/thiamine pyrophosphate ABC transporter permease ThiP
3903726	G	A	CDS	+	507/1611	169/536	synonymous_variant c.507G>A p.Gln169Gln	C7V14_RS19985		thiamine/thiamine pyrophosphate ABC transporter permease ThiP
3903732	A	G	CDS	+	513/1611	171/536	synonymous_variant c.513A>G p.Gln171Gln	C7V14_RS19985		thiamine/thiamine pyrophosphate ABC transporter permease ThiP
3903756	T	C	CDS	+	537/1611	179/536	synonymous_variant c.537T>C p.Arg179Arg	C7V14_RS19985		thiamine/thiamine pyrophosphate ABC transporter permease ThiP
3903757	A	G	CDS	+	538/1611	180/536	missense_variant c.538A>G p.Ser180Gly	C7V14_RS19985		thiamine/thiamine pyrophosphate ABC transporter permease ThiP
3903906	A	T	CDS	+	687/1611	229/536	synonymous_variant c.687A>T p.Ala229Ala	C7V14_RS19985		thiamine/thiamine pyrophosphate ABC transporter permease ThiP
3903909	C	T	CDS	+	690/1611	230/536	synonymous_variant c.690C>T p.Ile230Ile	C7V14_RS19985		thiamine/thiamine pyrophosphate ABC transporter permease ThiP
3903951	A	G	CDS	+	732/1611	244/536	synonymous_variant c.732A>G p.Ala244Ala	C7V14_RS19985		thiamine/thiamine pyrophosphate ABC transporter permease ThiP
3903964	C	A	CDS	+	745/1611	249/536	missense_variant c.745C>A p.Leu249Ile	C7V14_RS19985		thiamine/thiamine pyrophosphate ABC transporter permease ThiP
3904527	C	T	CDS	+	1308/1611	436/536	synonymous_variant c.1308C>T p.Ser436Ser	C7V14_RS19985		thiamine/thiamine pyrophosphate ABC transporter permease ThiP
3904533	A	G	CDS	+	1314/1611	438/536	synonymous_variant c.1314A>G p.Leu438Leu	C7V14_RS19985		thiamine/thiamine pyrophosphate ABC transporter permease ThiP
3904548	G	C	CDS	+	1329/1611	443/536	synonymous_variant c.1329G>C p.Gly443Gly	C7V14_RS19985		thiamine/thiamine pyrophosphate ABC transporter permease ThiP
3904563	A	G	CDS	+	1344/1611	448/536	synonymous_variant c.1344A>G p.Ser448Ser	C7V14_RS19985		thiamine/thiamine pyrophosphate ABC transporter permease ThiP
3904578	G	C	CDS	+	1359/1611	453/536	synonymous_variant c.1359G>C p.Val453Val	C7V14_RS19985		thiamine/thiamine pyrophosphate ABC transporter permease ThiP
3904620	C	T	CDS	+	1401/1611	467/536	synonymous_variant c.1401C>T p.Ala467Ala	C7V14_RS19985		thiamine/thiamine pyrophosphate ABC transporter permease ThiP
3904764	G	A	CDS	+	1545/1611	515/536	synonymous_variant c.1545G>A p.Leu515Leu	C7V14_RS19985		thiamine/thiamine pyrophosphate ABC transporter permease ThiP
3904767	G	A	CDS	+	1548/1611	516/536	synonymous_variant c.1548G>A p.Leu516Leu	C7V14_RS19985		thiamine/thiamine pyrophosphate ABC transporter permease ThiP
3904846	C	T	CDS	+	33/699	11/232	synonymous_variant c.33C>T p.Tyr11Tyr	C7V14_RS19990	thiQ	thiamine ABC transporter ATP-binding protein ThiQ
3904879	G	A	CDS	+	66/699	22/232	synonymous_variant c.66G>A p.Val22Val	C7V14_RS19990	thiQ	thiamine ABC transporter ATP-binding protein ThiQ
3904900	G	A	CDS	+	87/699	29/232	synonymous_variant c.87G>A p.Ala29Ala	C7V14_RS19990	thiQ	thiamine ABC transporter ATP-binding protein ThiQ
3905080	A	G	CDS	+	267/699	89/232	synonymous_variant c.267A>G p.Ala89Ala	C7V14_RS19990	thiQ	thiamine ABC transporter ATP-binding protein ThiQ
3905127	T	C	CDS	+	314/699	105/232	missense_variant c.314T>C p.Val105Ala	C7V14_RS19990	thiQ	thiamine ABC transporter ATP-binding protein ThiQ
3905128	A	G	CDS	+	315/699	105/232	synonymous_variant c.315A>G p.Val105Val	C7V14_RS19990	thiQ	thiamine ABC transporter ATP-binding protein ThiQ
3905136	G	A	CDS	+	323/699	108/232	missense_variant c.323G>A p.Gly108Glu	C7V14_RS19990	thiQ	thiamine ABC transporter ATP-binding protein ThiQ
3905224	A	C	CDS	+	411/699	137/232	synonymous_variant c.411A>C p.Arg137Arg	C7V14_RS19990	thiQ	thiamine ABC transporter ATP-binding protein ThiQ
3905318	T	C	CDS	+	505/699	169/232	synonymous_variant c.505T>C p.Leu169Leu	C7V14_RS19990	thiQ	thiamine ABC transporter ATP-binding protein ThiQ
3905407	G	A	CDS	+	594/699	198/232	synonymous_variant c.594G>A p.Thr198Thr	C7V14_RS19990	thiQ	thiamine ABC transporter ATP-binding protein ThiQ
3905416	A	G	CDS	+	603/699	201/232	synonymous_variant c.603A>G p.Val201Val	C7V14_RS19990	thiQ	thiamine ABC transporter ATP-binding protein ThiQ
3905419	A	G	CDS	+	606/699	202/232	synonymous_variant c.606A>G p.Val202Val	C7V14_RS19990	thiQ	thiamine ABC transporter ATP-binding protein ThiQ
3905451	T	A	CDS	+	638/699	213/232	missense_variant c.638T>A p.Met213Lys	C7V14_RS19990	thiQ	thiamine ABC transporter ATP-binding protein ThiQ
3905935	C	T	CDS	-	456/765	152/254	synonymous_variant c.456G>A p.Pro152Pro	C7V14_RS19995		DedA family protein
3905971	A	G	CDS	-	420/765	140/254	synonymous_variant c.420T>C p.Phe140Phe	C7V14_RS19995		DedA family protein
3906355	G	A	CDS	-	36/765	12/254	synonymous_variant c.36C>T p.Ser12Ser	C7V14_RS19995		DedA family protein
3907160	G	A	CDS	-	195/879	65/292	synonymous_variant c.195C>T p.Val65Val	C7V14_RS20000	araC	arabinose operon transcriptional regulator AraC
3907760	C	G	CDS	+	68/1701	23/566	missense_variant c.68C>G p.Thr23Ser	C7V14_RS20005	araB	ribulokinase
3907806	G	A	CDS	+	114/1701	38/566	synonymous_variant c.114G>A p.Gln38Gln	C7V14_RS20005	araB	ribulokinase
3908136	T	C	CDS	+	444/1701	148/566	synonymous_variant c.444T>C p.Gly148Gly	C7V14_RS20005	araB	ribulokinase
3909063	A	G	CDS	+	1371/1701	457/566	synonymous_variant c.1371A>G p.Ala457Ala	C7V14_RS20005	araB	ribulokinase
3909216	A	C	CDS	+	1524/1701	508/566	synonymous_variant c.1524A>C p.Pro508Pro	C7V14_RS20005	araB	ribulokinase
3909222	T	C	CDS	+	1530/1701	510/566	synonymous_variant c.1530T>C p.Ala510Ala	C7V14_RS20005	araB	ribulokinase
3909273	G	A	CDS	+	1581/1701	527/566	synonymous_variant c.1581G>A p.Glu527Glu	C7V14_RS20005	araB	ribulokinase
3909841	G	C	CDS	+	438/1503	146/500	synonymous_variant c.438G>C p.Val146Val	C7V14_RS20010		L-arabinose isomerase
3910129	C	A	CDS	+	726/1503	242/500	synonymous_variant c.726C>A p.Ala242Ala	C7V14_RS20010		L-arabinose isomerase
3910145	A	G	CDS	+	742/1503	248/500	missense_variant c.742A>G p.Lys248Glu	C7V14_RS20010		L-arabinose isomerase
3910477	C	T	CDS	+	1074/1503	358/500	synonymous_variant c.1074C>T p.Ile358Ile	C7V14_RS20010		L-arabinose isomerase
3910570	C	T	CDS	+	1167/1503	389/500	synonymous_variant c.1167C>T p.Gly389Gly	C7V14_RS20010		L-arabinose isomerase
3910589	T	C	CDS	+	1186/1503	396/500	synonymous_variant c.1186T>C p.Leu396Leu	C7V14_RS20010		L-arabinose isomerase
3910618	A	G	CDS	+	1215/1503	405/500	synonymous_variant c.1215A>G p.Leu405Leu	C7V14_RS20010		L-arabinose isomerase
3910648	A	C	CDS	+	1245/1503	415/500	synonymous_variant c.1245A>C p.Thr415Thr	C7V14_RS20010		L-arabinose isomerase
3910894	G	A	CDS	+	1491/1503	497/500	synonymous_variant c.1491G>A p.Gly497Gly	C7V14_RS20010		L-arabinose isomerase
3910913	G	A	intergenic				no_clue
3910918	C	A	intergenic				no_clue
3911688	T	C	CDS	+	498/696	166/231	synonymous_variant c.498T>C p.Val166Val	C7V14_RS20015	araD	L-ribulose-5-phosphate 4-epimerase
3911700	C	T	CDS	+	510/696	170/231	synonymous_variant c.510C>T p.Ser170Ser	C7V14_RS20015	araD	L-ribulose-5-phosphate 4-epimerase
3911709	G	A	CDS	+	519/696	173/231	synonymous_variant c.519G>A p.Pro173Pro	C7V14_RS20015	araD	L-ribulose-5-phosphate 4-epimerase
3912002	C	T	CDS	+	42/2352	14/783	synonymous_variant c.42C>T p.Asp14Asp	C7V14_RS20020		DNA polymerase II
3912224	A	G	CDS	+	264/2352	88/783	synonymous_variant c.264A>G p.Gln88Gln	C7V14_RS20020		DNA polymerase II
3912287	T	C	CDS	+	327/2352	109/783	synonymous_variant c.327T>C p.Arg109Arg	C7V14_RS20020		DNA polymerase II
3912314	G	T	CDS	+	354/2352	118/783	synonymous_variant c.354G>T p.Arg118Arg	C7V14_RS20020		DNA polymerase II
3912350	G	A	CDS	+	390/2352	130/783	missense_variant c.390G>A p.Met130Ile	C7V14_RS20020		DNA polymerase II
3912509	G	A	CDS	+	549/2352	183/783	synonymous_variant c.549G>A p.Pro183Pro	C7V14_RS20020		DNA polymerase II
3912528	T	G	CDS	+	568/2352	190/783	missense_variant c.568T>G p.Ser190Ala	C7V14_RS20020		DNA polymerase II
3912533	T	C	CDS	+	573/2352	191/783	synonymous_variant c.573T>C p.Leu191Leu	C7V14_RS20020		DNA polymerase II
3912644	C	T	CDS	+	684/2352	228/783	synonymous_variant c.684C>T p.Phe228Phe	C7V14_RS20020		DNA polymerase II
3912680	C	T	CDS	+	720/2352	240/783	synonymous_variant c.720C>T p.Tyr240Tyr	C7V14_RS20020		DNA polymerase II
3912695	T	G	CDS	+	735/2352	245/783	synonymous_variant c.735T>G p.Arg245Arg	C7V14_RS20020		DNA polymerase II
3912713	C	T	CDS	+	753/2352	251/783	synonymous_variant c.753C>T p.Ser251Ser	C7V14_RS20020		DNA polymerase II
3912986	C	T	CDS	+	1026/2352	342/783	synonymous_variant c.1026C>T p.Ile342Ile	C7V14_RS20020		DNA polymerase II
3912992	C	T	CDS	+	1032/2352	344/783	synonymous_variant c.1032C>T p.His344His	C7V14_RS20020		DNA polymerase II
3913010	A	G	CDS	+	1050/2352	350/783	synonymous_variant c.1050A>G p.Pro350Pro	C7V14_RS20020		DNA polymerase II
3913016	A	G	CDS	+	1056/2352	352/783	synonymous_variant c.1056A>G p.Leu352Leu	C7V14_RS20020		DNA polymerase II
3913025	G	A	CDS	+	1065/2352	355/783	synonymous_variant c.1065G>A p.Arg355Arg	C7V14_RS20020		DNA polymerase II
3913055	A	C	CDS	+	1095/2352	365/783	synonymous_variant c.1095A>C p.Arg365Arg	C7V14_RS20020		DNA polymerase II
3913061	C	G	CDS	+	1101/2352	367/783	synonymous_variant c.1101C>G p.Gly367Gly	C7V14_RS20020		DNA polymerase II
3913097	G	C	CDS	+	1137/2352	379/783	synonymous_variant c.1137G>C p.Pro379Pro	C7V14_RS20020		DNA polymerase II
3913100	A	T	CDS	+	1140/2352	380/783	synonymous_variant c.1140A>T p.Arg380Arg	C7V14_RS20020		DNA polymerase II
3913340	G	A	CDS	+	1380/2352	460/783	synonymous_variant c.1380G>A p.Ser460Ser	C7V14_RS20020		DNA polymerase II
3914042	G	A	CDS	+	2082/2352	694/783	synonymous_variant c.2082G>A p.Glu694Glu	C7V14_RS20020		DNA polymerase II
3914057	G	T	CDS	+	2097/2352	699/783	synonymous_variant c.2097G>T p.Val699Val	C7V14_RS20020		DNA polymerase II
3914941	C	T	CDS	+	465/2907	155/968	synonymous_variant c.465C>T p.Ile155Ile	C7V14_RS20025	rapA	RNA polymerase-associated protein RapA
3915088	A	G	CDS	+	612/2907	204/968	synonymous_variant c.612A>G p.Leu204Leu	C7V14_RS20025	rapA	RNA polymerase-associated protein RapA
3922459	T	C	CDS	+	1812/2355	604/784	synonymous_variant c.1812T>C p.Gly604Gly	C7V14_RS20055	lptD	LPS assembly protein LptD
3922774	T	G	CDS	+	2127/2355	709/784	synonymous_variant c.2127T>G p.Ala709Ala	C7V14_RS20055	lptD	LPS assembly protein LptD
3922994	A	T	CDS	+	2347/2355	783/784	missense_variant c.2347A>T p.Thr783Ser	C7V14_RS20055	lptD	LPS assembly protein LptD
3924128	T	C	CDS	+	1074/1287	358/428	synonymous_variant c.1074T>C p.Thr358Thr	C7V14_RS20060	surA	peptidylprolyl isomerase SurA
3924473	A	G	CDS	+	133/990	45/329	missense_variant c.133A>G p.Asn45Asp	C7V14_RS20065		4-hydroxythreonine-4-phosphate dehydrogenase
3924512	C	A	CDS	+	172/990	58/329	missense_variant c.172C>A p.Pro58Thr	C7V14_RS20065		4-hydroxythreonine-4-phosphate dehydrogenase
3924529	C	T	CDS	+	189/990	63/329	synonymous_variant c.189C>T p.Ser63Ser	C7V14_RS20065		4-hydroxythreonine-4-phosphate dehydrogenase
3924784	G	A	CDS	+	444/990	148/329	synonymous_variant c.444G>A p.Lys148Lys	C7V14_RS20065		4-hydroxythreonine-4-phosphate dehydrogenase
3925262	A	G	CDS	+	922/990	308/329	missense_variant c.922A>G p.Lys308Glu	C7V14_RS20065		4-hydroxythreonine-4-phosphate dehydrogenase
3925446	G	A	CDS	+	120/822	40/273	synonymous_variant c.120G>A p.Ala40Ala	C7V14_RS20070	rsmA	16S rRNA (adenine(1518)-N(6)/adenine(1519)-N(6))- dimethyltransferase RsmA
3925842	G	A	CDS	+	516/822	172/273	synonymous_variant c.516G>A p.Pro172Pro	C7V14_RS20070	rsmA	16S rRNA (adenine(1518)-N(6)/adenine(1519)-N(6))- dimethyltransferase RsmA
3926204	T	A	CDS	+	54/378	18/125	synonymous_variant c.54T>A p.Ala18Ala	C7V14_RS20075	apaG	Co2+/Mg2+ efflux protein ApaG
3926636	G	A	CDS	+	102/843	34/280	synonymous_variant c.102G>A p.Leu34Leu	C7V14_RS20080	apaH	bis(5'-nucleosyl)-tetraphosphatase (symmetrical)
3926843	G	T	CDS	+	309/843	103/280	synonymous_variant c.309G>T p.Arg103Arg	C7V14_RS20080	apaH	bis(5'-nucleosyl)-tetraphosphatase (symmetrical)
3926942	A	G	CDS	+	408/843	136/280	synonymous_variant c.408A>G p.Ala136Ala	C7V14_RS20080	apaH	bis(5'-nucleosyl)-tetraphosphatase (symmetrical)
3926990	T	C	CDS	+	456/843	152/280	synonymous_variant c.456T>C p.Leu152Leu	C7V14_RS20080	apaH	bis(5'-nucleosyl)-tetraphosphatase (symmetrical)
3926993	T	C	CDS	+	459/843	153/280	synonymous_variant c.459T>C p.Asp153Asp	C7V14_RS20080	apaH	bis(5'-nucleosyl)-tetraphosphatase (symmetrical)
3926996	C	T	CDS	+	462/843	154/280	synonymous_variant c.462C>T p.Ala154Ala	C7V14_RS20080	apaH	bis(5'-nucleosyl)-tetraphosphatase (symmetrical)
3929724	A	C	CDS	-	265/1863	89/620	missense_variant c.265T>G p.Cys89Gly	C7V14_RS20090	kefC	glutathione-regulated potassium-efflux system protein KefC
3930299	A	T	CDS	-	213/531	71/176	synonymous_variant c.213T>A p.Pro71Pro	C7V14_RS20095	kefF	glutathione-regulated potassium-efflux system oxidoreductase KefF
3930323	A	G	CDS	-	189/531	63/176	synonymous_variant c.189T>C p.His63His	C7V14_RS20095	kefF	glutathione-regulated potassium-efflux system oxidoreductase KefF
3930355	A	G	CDS	-	157/531	53/176	synonymous_variant c.157T>C p.Leu53Leu	C7V14_RS20095	kefF	glutathione-regulated potassium-efflux system oxidoreductase KefF
3930618	T	A	intergenic				no_clue
3930781	T	C	CDS	-	1170/1332	390/443	synonymous_variant c.1170A>G p.Leu390Leu	C7V14_RS20100		MFS transporter
3930814	A	G	CDS	-	1137/1332	379/443	synonymous_variant c.1137T>C p.Ser379Ser	C7V14_RS20100		MFS transporter
3930967	T	C	CDS	-	984/1332	328/443	synonymous_variant c.984A>G p.Leu328Leu	C7V14_RS20100		MFS transporter
3942096	G	A	CDS	+	499/786	167/261	missense_variant c.499G>A p.Ala167Thr	C7V14_RS20145	caiD	crotonobetainyl-CoA hydratase
3942139	A	G	CDS	+	542/786	181/261	missense_variant c.542A>G p.Asn181Ser	C7V14_RS20145	caiD	crotonobetainyl-CoA hydratase
3942593	A	G	CDS	+	205/591	69/196	missense_variant c.205A>G p.Asn69Asp	C7V14_RS20150	caiE	carnitine operon protein CaiE
3942674	C	T	CDS	+	286/591	96/196	synonymous_variant c.286C>T p.Leu96Leu	C7V14_RS20150	caiE	carnitine operon protein CaiE
3943290	C	T	CDS	-	204/396	68/131	synonymous_variant c.204G>A p.Gly68Gly	C7V14_RS20155	caiF	carnitine metabolism transcriptional regulator CaiF
3943337	T	C	CDS	-	157/396	53/131	missense_variant c.157A>G p.Thr53Ala	C7V14_RS20155	caiF	carnitine metabolism transcriptional regulator CaiF
3959909	G	A	intergenic				no_clue
4128879	T	C	CDS	-	122/1596	41/531	missense_variant c.122A>G p.Glu41Gly	C7V14_RS21090		DNA-binding protein
4398081	A	T	CDS	+	540/1575	180/524	synonymous_variant c.540A>T p.Ser180Ser	C7V14_RS22395		ShET2/EspL2 family type III secretion system effector toxin
